# Supplementary material for: groEL Gene-Based Phylogenetic Analysis of Lactobacillus Species by High-Throughput Sequencing
Source: Genes (Basel). 2019 Jul 12;10(7):530. doi: 10.3390/genes10070530 (PMC6678851; doi:10.3390/genes10070530)
Supplement: Supplementary file 1 [file genes-10-00530-s001.zip]

Archive with 3 entries (2 files):
- supplementary/Supplementary Tables.xlsx
- supplementary/figure s1-s2_0628.pdf
- supplementary/
