# Supplementary material for: groEL Gene-Based Phylogenetic Analysis of Lactobacillus Species by High-Throughput Sequencing
Source: Genes (Basel). 2019 Jul 12;10(7):530. doi: 10.3390/genes10070530 (PMC6678851; doi:10.3390/genes10070530)
Supplement: Supplementary file 1 [file genes-10-00530-s001.zip › supplementary/Supplementary Tables.xlsx]

## Sheet: Table S1
Table S1: Lactobacillus strains used for primer specificity test
n°	Species	Strain
1	Lactobacillus delbrueckii subsp.bulgaricus	ATCC11842
2	Lactobacillus casei	BL23
3	Lactobacillus gasseri	DSM14869
4	Lactobacillus acidophilus	JCM1132
5	Lactobacillus reuteri	ATCC53608
6	Lactobacillus rhamnosus	GG
7	Lactobacillus plantarum	CCFM8661
8	Lactobacillus fermentum	IFO3956
9	Lactobacillus crispatus	ST1
10	Lactobacillus mucosae	G14-4L
11	Lactobacillus ruminis	1L-1
12	Lactobacillus antri	NT25-9
13	Lactobacillus amylolyticus	DYNDL 33-3
14	Lactobacillus hilgardii	DYNDL 25-7
15	Lactobacillus gastricus	FQHXN85L6
16	Lactobacillus oris	F-SCPS-86M3
17	Lactobacillus kitasatonis	FHNXY73M5
18	Lactobacillus sakei	JXJ4-1
19	Lactobacillus buchneri	JXJ6-1
20	Lactobacillus parafarraginis	PS4-1
21	Lactobacillus harbinensis	PS5-3
22	Lactobacillus pentosus	RS72-10
23	Lactobacillus coryniformis	RS72-9
24	Lactobacillus curvatus	FHubES1M24
25	Lactobacillus paralimentarius	HY7-5
26	Lactobacillus helveticus	6M-3
27	Lactobacillus agilis	HuNa-44-3-G
28	Lactobacillus secaliphilus	G14-7L
29	Lactobacillus xiangfangensis	G10-5L
30	Lactobacillus fabifermentans	G10-11L
31	Lactobacillus vaginalis	M2-C-F01-L-4
32	Lactobacillus shenzhenensis	10M9
33	Lactobacillus rapi	176M4
34	Lactobacillus parabuchneri	176M11
35	Lactobacillus johnsonii	FHubES1M16

## Sheet: Table S2
Table S2:108 species of Lactobacillus used for primers design
GenBank Accession Number	Species	Strain
NZ_LDPB01000100.1	Lactobacillus panis	DSM6035
NZ_KE384474.1	Lactobacillus psittaci	DSM15354
NZ_KB911365.1	Lactobacillus parabrevis	ATCC53295
NZ_JXDB01000005.1	Lactobacillus kunkeei	DSM12361
NZ_JTJV01000009.1	Lactobacillus curvatus	NRIC0822_NODE_9
NZ_JQCB01000003.1	Lactobacillus siliginis	DSM_22696
NZ_JQBZ01000025.1	Lactobacillus ceti	DSM_22408
NZ_JQBN01000008.1	Lactobacillus homohiochii	DSM_20571
NZ_JH724992.1	Lactobacillus rossiae	DSM_15814
NZ_GL622180.1	Lactobacillus fructivorans	KCTC_3543
NZ_GL575016.1	Lactobacillus farciminis	KCTC_3681
NZ_GG698762.1	Lactobacillus crispatus	125-2-CHN
NZ_GG693415.1	Lactobacillus vaginalis	ATCC_49540
NZ_GG693256.1	Lactobacillus ultunensis	DSM_16047
NZ_GG669996.1	Lactobacillus hilgardii	ATCC_8290
NZ_BCVT01000011.1	Lactobacillus parabuchneri	DSM_5707
NZ_BCVS01000046.1	Lactobacillus pantheris	DSM_15945
NZ_BACP01000002.1	Lactobacillus mali	KCTC_3596
NZ_AZGN01000025.1	Lactobacillus intestinalis	DSM_6629
NZ_AZGJ01000071.1	Lactobacillus malefermentans	DSM_5705
NZ_AZGE01000002.1	Lactobacillus oris	DSM_4864
NZ_AZGD01000095.1	Lactobacillus hayakitensis	DSM_18933
NZ_AZFZ01000045.1	Lactobacillus parafarraginis	DSM_18390
NZ_AZFX01000001.1	Lactobacillus concavus	DSM_17758
NZ_AZFV01000015.1	Lactobacillus nantensis	DSM_16982
NZ_AZFT01000053.1	Lactobacillus apodemi	DSM_16634
NZ_AZFS01000046.1	Lactobacillus hammesii	DSM_16381
NZ_AZFN01000004.1	Lactobacillus gastricus	DSM_16045
NZ_AZFM01000003.1	Lactobacillus kalixensis	DSM_16043
NZ_AZFH01000003.1	Lactobacillus equi	DSM_15833
NZ_AZFE01000003.1	Lactobacillus oligofermentans	DSM_15707
NZ_AZFA01000020.1	Lactobacillus versmoldensis	DSM_14857
NZ_AZEY01000090.1	Lactobacillus diolivorans	DSM_14421
NZ_AZEX01000071.1	Lactobacillus fuchuensis	DSM_14340
NZ_AZEU01000292.1	Lactobacillus manihotivorans	DSM_13343
NZ_AZER01000008.1	Lactobacillus frumenti	DSM_13145
NZ_AZEQ01000001.1	Lactobacillus mucosae	DSM_13345
NZ_AZEL01000011.1	Lactobacillus gallinarum	DSM_10532
NZ_AZDI01000005.1	Lactobacillus algidus	DSM_15638
NZ_AZDB01000012.1	Lactobacillus crustorum	JCM_15951
NZ_AZDA01000018.1	Lactobacillus bifermentans	DSM_20003
NZ_AYZK01000005.1	Lactobacillus thailandensis	DSM_22698
NZ_AYZJ01000029.1	Lactobacillus camelliae	DSM_22697
NZ_AYZB01000002.1	Lactobacillus graminis	DSM_20719
NZ_AYYY01000063.1	Lactobacillus vaccinostercus	DSM_20634
NZ_AYYV01000079.1	Lactobacillus kefiri	DSM_20587
NZ_AYYP01000010.1	Lactobacillus agilis	DSM_20509
NZ_AYYO01000056.1	Lactobacillus sharpeae	JCM_1186
NZ_AYYK01000004.1	Lactobacillus dextrinicus	DSM_20335
NZ_AKFP01000027.1	Lactobacillus coryniformis_subsp.coryniformis	CECT_5711
NZ_ADHG01000001.1	Lactobacillus iners	AB-1
NC_015975.1	Lactobacillus ruminis	ATCC_27782
LT604074.1	Lactobacillus salivarius	isolate_LPM01
LT220504.1	Lactobacillus rhamnosus	BPL5
LN906634.1	Lactobacillus reuteri	ATCC_53608
NZ_LFLY01000003.1	Lactobacillus pentosus	FL0421
NZ_KI411428.1	Lactobacillus jensenii	27-2-CHN
NZ_KB822402.1	Lactobacillus murinus	ASF361
NZ_JQBW01000004.1	Lactobacillus secaliphilus	DSM_17896
NZ_JQBT01000032.1	Lactobacillus lindneri	DSM_20690
NZ_GL573157.1	Lactobacillus animalis	KCTC_3501
NZ_BALP01000008.1	Lactobacillu _delbrueckii_subsp._Delbrueckii	DSM_20074
NZ_BACQ01000052.1	Lactobacillus zeae	DSM_20178
NZ_AZGO01000055.1	Lactobacillus pontis	DSM_8475_NODE_127
NZ_AZGF01000001.1	Lactobacillus suebicus	DSM_5007
NZ_AZGB01000015.1	Lactobacillus ghanensis	DSM_18630
NZ_AZGA01000070.1	Lactobacillus composti	DSM_18527
NZ_AZFW01000042.1	Lactobacillus harbinensis	DSM_16991
NZ_AZFU01000018.1	Lactobacillus kitasatonis	DSM_16761
NZ_AZFQ01000012.1	Lactobacillus kitasatonis	DSM_16761
NZ_AZFK01000047.1	Lactobacillus ingluviei	DSM_15946_NODE_64
NZ_AZFD01000176.1	Lactobacillus paracollinoides	DSM_15502
NZ_AZFC01000016.1	Lactobacillus spicheri	DSM_15429
NZ_AZEZ01000095.1	Lactobacillus mindensis	DSM_14500
NZ_AZEV01000036.1	Lactobacillus nagelii	DSM_13675_NODE_78
NZ_AZES01000026.1	Lactobacillus paralimentarius	DSM_13238
NZ_AZEO01000005.1	Lactobacillus paraplantarum	DSM_10667
NZ_AZDW01000027.1	Lactobacillus zymae	DSM_19395
NZ_AZDT01000032.1	Lactobacillus namurensis	DSM_19117
NZ_AYYI01000061.1	Lactobacillus rennini	DSM_20253_NODE_67
NZ_ANAG01000011.1	Lactobacillus saerimneri	30a
NZ_AHYZ01000067.1	Lactobacillus vini	DSM_20605
HE970764.1	Lactobacillus casei	W56
NC_007576.1	Lactobacillus sakei	23K
NC_008530.1	Lactobacillus gasseri	ATCC_33323
FN298497.1	Lactobacillus johnsonii	FI9785
FM179323.1	Lactobacillus rhamnosus	Lc_705
FM179322.1	Lactobacillus rhamnosus
FM177140.1	Lactobacillus casei	BL23
DQ826073.1	Lactobacillus helveticus	CNRZ32
DQ444360.1	Lactobacillus salivarius	JCM1042
DQ444359.1	Lactobacillus salivarius	NCIMB8816
DQ444357.1	Lactobacillus salivarius	JCM1040
DQ444356.1	Lactobacillus salivarius	CCUG43299
DQ444355.1	Lactobacillus salivarius	01M14315
DQ444354.1	Lactobacillus salivarius	CCUG47825
DQ444353.1	Lactobacillus salivarius	UCC119
DQ444352.1	Lactobacillus salivarius	CCUG44481
DQ444351.1	Lactobacillus salivarius	JCM1047
DQ444350.1	Lactobacillus salivarius	DSM20554
DQ444349.1	Lactobacillus salivarius	DSM20492
DQ444348.1	Lactobacillus salivarius	CCUG45735
DQ444347.1	Lactobacillus salivarius	AH4331
DQ444346.1	Lactobacillus salivarius	AH4231
DQ444345.1	Lactobacillus salivarius	JCM1046
DQ444343.1	Lactobacillus salivarius	DSM20555
DQ444342.1	Lactobacillus salivarius	LMG14476
DQ444341.1	Lactobacillus salivarius	NCIMB8817
DQ444340.1	Lactobacillus salivarius	CCUG38008
DQ444339.1	Lactobacillus salivarius	NCIMB702343
DQ444338.1	Lactobacillus salivarius	LMG14477
DQ444335.1	Lactobacillus salivarius	JCM1230
DQ444332.1	Lactobacillus salivarius	NCIMB8818
DQ444331.1	Lactobacillus salivarius	CCUG27530B
DQ444330.1	Lactobacillus salivarius	UCC118
DQ074959.1	Lactobacillus reuteri	lr0140
CR954253.1	Lactobacillus delbrueckii_subsp._bulgaricus	ATCC_11842
CP017954.1	Lactobacillus plantarum	C410L1
CP017712.1	Lactobacillus fermentum_strain	17349
CP017151.1	Lactobacillus fermentum	NCC2970
CP017107.1	Lactobacillus salivarius	CICC
CP016827.1	Lactobacillus helveticus	D76
CP016823.1	Lactobacillus rhamnosus	LRB
CP016400.1	Lactobacillus johnsonii	BS15
CP016071.1	Lactobacillus plantarum	NCU116
CP015966.1	Lactobacillus plantarum	LZ206
CP015857.1	Lactobacillus plantarum	LZ227
CP015408.1	Lactobacillus reuteri	I49
CP015398.1	Lactobacillus brevis	NPS-QW-145
CP015308.1	Lactobacillus plantarum	LY-78
AE017198.1	Lactobacillus johnsonii	NCC_533
AF031929.1	Lactobacillus helveticus
AF214488.1	Lactobacillus johnsonii
AF300645.1	Lactobacillus acidophilus
AL935263.2	Lactobacillus plantarum	WCFS1
AP007281.1	Lactobacillus reuteri	JCM_1112
AP008937.1	Lactobacillus fermentum	IFO_3956
AP011548.1	Lactobacillus rhamnosus	ATCC_53103
AP012167.1	Lactobacillus brevis	KB290
AP012541.1	Lactobacillus paracasei_subsp._paracasei	JCM_8130
AP014680.1	Lactobacillus hokkaidonensis
AP014808.1	Lactobacillus acetotolerans	NBRC_13120
AY491943.1	Lactobacillus plantarum
AY631040.1	Lactobacillus paracasei_subsp._paracasei	NFBC338
AY922321.1	Lactobacillus sanfranciscensis	DSM_20451
CP000033.3	Lactobacillus acidophilus	NCFM
CP000156.1	Lactobacillus delbrueckii_subsp._bulgaricus	2038
CP000233.1	Lactobacillus salivarius	UCC118
CP000412.1	Lactobacillus delbrueckii_subsp._bulgaricus	ATCC_BAA-365
CP000416.1	Lactobacillus brevis	ATCC_367
CP000423.1	Lactobacillus paracasei	ATCC_334
CP000517.1	Lactobacillus helveticus	DPC_4571
CP000705.1	Lactobacillus reuteri	DSM_20016
CP001084.2	Lactobacillus casei	str._Zhang
CP001617.1	Lactobacillus plantarum	JDM1
CP002033.1	Lactobacillus fermentum	CECT_5716
CP002034.1	Lactobacillus salivarius	CECT_5713
CP002081.1	Lactobacillus helveticus	CNRZ32
CP002222.1	Lactobacillus plantarum_subsp._plantarum	ST-III
CP002338.1	Lactobacillus amylovorus	GRL_1112
CP002341.1	Lactobacillus delbrueckii_subsp._bulgaricus	ND02
CP002391.1	Lactobacillus paracasei_subsp._paracasei	362.501
CP002427.1	Lactobacillus helveticus	H9
CP002429.1	Lactobacillus helveticus	H10
CP002461.1	Lactobacillus sanfranciscensis	TMW_1.1304
CP002464.1	Lactobacillus johnsonii	DPC_6026
CP002559.1	Lactobacillus amylovorus	30SC
CP002609.1	Lactobacillus amylovorus	GRL1118
CP002616.1	Lactobacillus casei	LC2W
CP002618.1	Lactobacillus casei	BD-II
CP002652.1	Lactobacillus buchneri	NRRL_B-30929
CP002764.1	Lactobacillus kefiranofaciens	ZW3
CP002844.1	Lactobacillus reuteri	SD2112
CP003043.1	Lactobacillus buchneri	CD034
CP003094.1	Lactobacillus rhamnosus_ATCC	8530
CP003799.1	Lactobacillus helveticus	R0052
CP004082.1	Lactobacillus plantarum	ZJ316
CP004406.1	Lactobacillus plantarum	DOMLa
CP005484.1	Lactobacillus rhamnosus	LOCK900
CP005485.1	Lactobacillus rhamnosus	LOCK908
CP005486.1	Lactobacillus casei	LOCK919
CP005926.2	Lactobacillus acidophilus	La-14
CP005942.2	Lactobacillus plantarum_subsp.plantarum	P-8
CP005958.1	Lactobacillus fermentum	F-6
CP005977.1	Lactobacillus brevis	BSO_464
CP006011.1	Lactobacillus reuteri	I5007
CP006033.1	Lactobacillus plantarum	16
CP006603.1	Lactobacillus reuteri	TD1
CP006690.1	Lactobacillus casei	12A
CP006811.1	Lactobacillus johnsonii	N6.2
CP007122.1	Lactobacillus paracasei	N1115
CP007646.1	Lactobacillus salivarius	JCM1046
CP009236.1	Lactobacillus plantarum	5_2
CP009907.1	Lactobacillus helveticus	KLDS1.8701
CP010432.1	Lactobacillus acidophilus	FSI4
CP010528.1	Lactobacillus plantarum	B21
CP011024.1	Lactobacillus reuteri	IRT
CP011386.1	Lactobacillus helveticus	MB2-1
CP011403.1	Lactobacillus salivarius	Ren
CP011536.1	Lactobacillus fermentum	3872
CP011769.1	Lactobacillus plantarum	Zhang-LL
CP012033.1	Lactobacillus koreensis	26_25
CP012122.1	Lactobacillus plantarum	LZ95
CP012148.1	Lactobacillus paracasei	L9
CP012187.1	Lactobacillus paracasei	CAUH35
CP012343.1	Lactobacillus plantarum	ZS2058
CP012381.1	Lactobacillus helveticus	CAUH18
CP012559.1	Lactobacillus heilongjiangensis	DSM
CP012650.1	Lactobacillus plantarum	HFC8
CP013149.1	Lactobacillus plantarum	MF1298
CP013610.1	Lactobacillus delbrueckii_subsp._bulgaricus	MN-BM-F01
CP013749.1	Lactobacillus plantarum	KP
CP013753.1	Lactobacillus plantarum	DF
CP013921.1	Lactobacillus paracasei	KL1
CP014623.1	Lactobacillus backii	TMW_1.1988
CP014645.1	Lactobacillus rhamnosus	ASCC_290
CP014780.1	Lactobacillus plantarum	JBE245
CP014786.1	Lactobacillus reuteri	ZLR003
CP014873.1	Lactobacillus backii	TMW_1.1989
CP014881.1	Lactobacillus backii	TMW_1.1991
CP014890.1	Lactobacillus backii	TMW_1.1992
CP014899.1	Lactobacillus backii	TMW_1.2002
CP015126.1	Lactobacillus plantarum	CAUH2
FR874854.1	Lactobacillus pentosus	IG1
FR871807.1	Lactobacillus pentosus	MP-10
NZ_AZCU01000005.1	Lactobacillus pentosus	DSM_20314
CM001538.1	Lactobacillus pentosus	KCA1
FJ577567.1	Lactobacillus sp.	L6
FN692037.1	Lactobacillus crispatus	ST1
CP014985.1	Lactobacillus paracasei	IIA
FR775903.1	Lactobacillus gallinarum	CIP103611T
CP023566.1	Lactobacillus murinus	CR141

## Sheet: Table S3
Table S3. List of strains used for creation of the artificial sample
n°	Species	Strain	ng of DNA added to the mix (for a total of 100 ng)
1	Lactobacillus delbrueckii subsp.bulgaricus	ATCC11842	48.15
2	Lactobacillus casei	BL23	25.7923
3	Lactobacillus gasseri	DSM14869	14.9269
4	Lactobacillus acidophilus	JCM1132	6.33526
5	Lactobacillus reuteri	ATCC53608	2.66165
6	Lactobacillus rhamnosus	GG	1.14826
7	Lactobacillus plantarum	CCFM8661	0.76758
8	Lactobacillus fermentum	IFO3956	0.137339
9	Lactobacillus crispatus	ST1	0.0473303

## Sheet: Table S4
Table S4. List of Lactobacillus strains used in phylogenetic trees based on the v3v4 region of 16S rRNA and groEL gene
n°	Lactobacillus species	Strain	GenBank accession no. of 16S rRNA	Lactobacillus species	Strain	GenBank accession no. of groEL gene
1	Lactobacillus acidophilus	CH-2; EU483105	S001016013	Lactobacillus acidophilus	FSI4	CP010432.1
2	Lactobacillus acidophilus	IDCC 3301; EF533992	S000859946	Lactobacillus acidophilus	La-14	CP005926.2
3	Lactobacillus acidophilus	KLDS 1.0732; EU626017	S001098497	Lactobacillus acidophilus	NCFM	CP000033.3
4	Lactobacillus acidophilus	YIT 0070 (= ATCC 4356); AB008203	S000978731	Lactobacillus algidus	CMTALT10	NZ_OBKY01000012.1
5	Lactobacillus algidus	JCM 10491	LC096231.1	Lactobacillus algidus	DSM15638	NZ_AZDI01000005.1
6	Lactobacillus algidus	strain GT6	MK948791.1	Lactobacillus alimentarius	DSM20249	NZ_CP018867.1
7	Lactobacillus algidus	strain JG2	MK948880.1	Lactobacillus amylophilus	ATCC49845	AY691260
8	Lactobacillus algidus	strain M 6 A9	NR_028617.1	Lactobacillus amylophilus	DSM20533	NZ_CP018888.1
9	Lactobacillus alimentarius	JCM 1095	LC063166.1	Lactobacillus amylovorus	30SC	CP002559.1
10	Lactobacillus alimentarius	strain DSM 20249	NR_044701.2	Lactobacillus amylovorus	DSM20531	CP017706.1
11	Lactobacillus alimentarius	strain HBUAS52462	MK835748.1	Lactobacillus amylovorus	GRL1112	CP002338.1
12	Lactobacillus alimentarius	strain HBUAS52473	MK835761.1	Lactobacillus brevis	BSO464	CP005977.1
13	Lactobacillus amylophilus	strain CIP 102988	NR_117572.1	Lactobacillus brevis	SRCM101106	CP021674.1
14	Lactobacillus amylophilus	strain DSM 20533	NR_044702.2	Lactobacillus brevis	TMW1.2108	CP019734.1
15	Lactobacillus amylophilus	strain NBRC 15881	NR_113816.1	Lactobacillus collinoides	237	NZ_JYDC01000035.1
16	Lactobacillus amylovorus	30SC; CP002559	S002441346	Lactobacillus collinoides	DSM20515	NZ_AYYR01000053.1
17	Lactobacillus amylovorus	30SC; CP002559	S002441350	Lactobacillus composti	DSM18527	NZ_AZGA01000070.1
18	Lactobacillus amylovorus	TB-A08; AB425915	S001792805	Lactobacillus coryniformis subsp.coryniformis	CECT5711	NZ_AKFP01000027.1
19	Lactobacillus amylovorus	TCP071; KF312687	S004051113	Lactobacillus coryniformis subsp.coryniformis	KCTC3167	CP017713.1
20	Lactobacillus amylovorus	type strain: DSM 20531; FR683089	S002355758	Lactobacillus coryniformis subsp.torquens	DSM20004	CP017697.1
21	Lactobacillus brevis	JS-7-2; GU369767	S002156231	Lactobacillus crispatus	AB70	NZ_CP026503.1
22	Lactobacillus brevis	JS-7-3; GU369768	S002156232	Lactobacillus crispatus	CO3MRSI1	NZ_CP033426.1
23	Lactobacillus brevis	LSBM1-2; GU138534	S002155872	Lactobacillus crispatus	ST1ST1	NC_014106.1
24	Lactobacillus buchneri	482A; HM162413	S002226327	Lactobacillus curvatus	FBA2	NZ_CP016028.1
25	Lactobacillus buchneri	HM162412	S002226326	Lactobacillus curvatus	JCM1096	NZ_AZDL01000145.1
26	Lactobacillus buchneri	NBRC 107764; AB626077	S002440954	Lactobacillus curvatus	NFH-Km12	AP018699.1
27	Lactobacillus buchneri	RG078; HM192799	S002226883	Lactobacillus curvatus	WiKim38	NZ_CP017124.1
28	Lactobacillus collinoides	NBRC 107765	AB626078.1	Lactobacillus delbrueckii subsp.bulgaricus	ATCC11842	CR954253.1
29	Lactobacillus collinoides	strain JCM1123	NR_024645.1	Lactobacillus delbrueckii subsp.bulgaricus	DSM20080	CP019120.1
30	Lactobacillus composti	NRIC 0690	AB268119.1	Lactobacillus delbrueckii subsp.bulgaricus	MN-BM-F01	CP013610.1
31	Lactobacillus composti	JCM 14202	LC480800.1	Lactobacillus delbrueckii subsp.indicus	JCM15610	CP018614.1
32	Lactobacillus composti	rain NRIC 0689	NR_041509.1	Lactobacillus delbrueckii subsp.jakobsenii	DSM26046	CP018218.1
33	Lactobacillus coryniformis subsp. coryniformis	KCTC3167=DSM20001;JCM1164;LC064900	S004501740	Lactobacillus delbrueckii subsp.lactis	DSM20072	CP022988.1
34	Lactobacillus coryniformis subsp. torquens	Ni1461; AB598988	S003316265	Lactobacillus delbrueckii subsp.lactis	KCCM34717	CP018215.1
35	Lactobacillus coryniformis subsp. torquens	Ni1463; AB598990	S003316267	Lactobacillus delbrueckii subsp.lactis	KCTC3034	CP023139.1
36	Lactobacillus coryniformis subsp. torquens	Ni1467; AB598993	S003316270	Lactobacillus delbrueckii subsp.sunkii	JCM17838	CP018217.1
37	Lactobacillus coryniformis subsp. torquens	Ni708; AB601178	S003316297	Lactobacillus dextrinicus	DSM20335	NZ_AYYK01000004.1
38	Lactobacillus crispatus	ST1; FN692037	S004068636	Lactobacillus floricola	DSM23037	NZ_AYZL01000016.1
39	Lactobacillus crispatus	GI9; KJ841931	S004222962	Lactobacillus fructivorans	ATCC27394	NZ_JQAS01000003.1
40	Lactobacillus crispatus	JCM 7696; AB911455	S004078421	Lactobacillus fructivorans	DSM20350	NZ_JQBI01000003.1
41	Lactobacillus crispatus	JCM 7702; AB911459	S004078425	Lactobacillus fructivorans	KCTC3543	NZ_GL622180.1
42	Lactobacillus curvatus	LSBM4-3; GU138522	S002155860	Lactobacillus gallinarum	An101	NZ_NFLZ01000004.1
43	Lactobacillus curvatus	LSBT3-1; GU138612	S002155950	Lactobacillus gallinarum	DSM10532	BALB01000002.1
44	Lactobacillus curvatus	LSWM1-2; GU138517	S002155855	Lactobacillus gasseri	4M13	CP021427.1
45	Lactobacillus dextrinicus strain	HHG1396	MK757985.1	Lactobacillus gasseri	ATCC33323	CP000413.1
46	Lactobacillus dextrinicus strain	JCM 5887	NR_036861.1	Lactobacillus gasseri	DSM14869	CP006803.1
47	Lactobacillus dextrinicus strain	SHU1365	MG515287.1	Lactobacillus helveticus	CNRZ32	CP002081.1
48	Lactobacillus dextrinicus strain	SHU65	MG063621.1	Lactobacillus helveticus	FAM8627	CP015444.1
49	Lactobacillus dextrinicus strain	SHU68	MG063620.1	Lactobacillus helveticus	MB2-1	CP011386.1
50	Lactobacillus fermentum	PRA031;	S003287733	Lactobacillus iners	7147FAA	NZ_JH164953.1
51	Lactobacillus fermentum	SK54; J	S003298303	Lactobacillus iners	ATCC55195	NZ_GL622333.1
52	Lactobacillus fermentum	ZN7b-2;	S003291885	Lactobacillus iners	DSM13335	NZ_GG700801.1
53	Lactobacillus fermentum	ZN7b-7;	S003291884	Lactobacillus johnsonii	Byun-jo-01	CP029614.
54	Lactobacillus fructivorans		JX441601.1	Lactobacillus johnsonii	IDCC9203	CP031701.1
55	Lactobacillus fructivorans	NBRC 13118	AB680369.1	Lactobacillus johnsonii	N6.2	CP006811.1
56	Lactobacillus fructivorans	NBRC 14747	AB680654.1	Lactobacillus johnsonii	NCC533	AE017198.1
57	Lactobacillus fructivorans	KCTC 3543 = DSM 20203	NR_036789.1	Lactobacillus kunkeei	AR114	NZ_JPYX01000008.1
58	Lactobacillus fructivorans	strain NBRC 13954	NR_113640.1	Lactobacillus kunkeei	LAce	NZ_JXCW01000003.1
59	Lactobacillus helveticus	YM10-8; KP716598	S004475305	Lactobacillus kunkeei	MP2	NZ_CP012920.1
60	Lactobacillus helveticus	YM11-1; KP716599	S004475306	Lactobacillus mellifer	Bin4N	KC776105.1
61	Lactobacillus helveticus	YM11-5; KP716600	S004475307	Lactobacillus mellifer	Hon2	NZ_KQ033877.1
62	Lactobacillus helveticus	YM18-1; KP716601	S004475308	Lactobacillus parabuchneri	DSM15352	NZ_JQBJ01000079.1
63	Lactobacillus iners	(T); type strain: CCUG 28746; Y16329	S001910616	Lactobacillus parabuchneri	DSM5707	BCVT01000011.1
64	Lactobacillus iners	type strain:CIP 109878; HE573916	S002907458	Lactobacillus parabuchneri	FAM21731	NZ_CP018796.1
65	Lactobacillus iners	type strain:CIP 109878; HE573916	S002907458	Lactobacillus parabuchneri	IPLA11122	NZ_LXIA01000011.1
66	Lactobacillus iners	VA15_2004; AY526083	S000412018	Lactobacillus paracasei	BD-II	CP002618.1
67	Lactobacillus kunkeei	3422CO2; KF600553	S004079901	Lactobacillus paracasei	HDS-01	CP026097.1
68	Lactobacillus kunkeei	3424CO2; KF600554	S004079902	Lactobacillus paracasei	IIA	CP014985.1
69	Lactobacillus kunkeei	3426CO2; KF600555	S004079903	Lactobacillus paracasei	Zhang	CP001084.2
70	Lactobacillus kunkeei	3427CO2; KF600556	S004079904	Lactobacillus paraplantarum	AS-7	CP028423.1
71	Lactobacillus mellifer	strain Bin4N	JX099543.1	Lactobacillus paraplantarum	AY01	NZ_AVAI01000110.1
72	Lactobacillus mellifer	strain Bin4N	NR_126248.1	Lactobacillus paraplantarum	DSM10667	NZ_CP032744.1
73	Lactobacillus mucosae	IMAUFB023; XJ5-18; JQ805643	S003314838	Lactobacillus paraplantarum	L-ZS9	CP013130.1
74	Lactobacillus mucosae	IMAUFB026; XJ21-6; JQ805645	S003314840	Lactobacillus plantarum	DSRM2	CP022294.1
75	Lactobacillus mucosae	IMAUFB031; XJ28-11; JQ805650	S003314845	Lactobacillus plantarum	SK151	CP030105.1
76	Lactobacillus mucosae	SK55; JQ844572	S003298304	Lactobacillus plantarum	SN35N	AP018405.1
77	Lactobacillus paracasei	; F08; GQ202836	S001575794	Lactobacillus reuteri	ATCC53608	LN906634.1
78	Lactobacillus paracasei	; KLDS1.0656; FJ607300	S001293477	Lactobacillus reuteri	DSM20016	CP000705.1
79	Lactobacillus paracasei	; KLDS1.0657; FJ607301	S001293478	Lactobacillus reuteri	ZLR003	CP014786.1
80	Lactobacillus paracasei	; KLDS1.0658; FJ607302	S001293479	Lactobacillus rhamnosus	BPL5	LT220504.1
81	Lactobacillus perolens	JCM 8646	AB690231.1	Lactobacillus rhamnosus	GG	CP031290.1
82	Lactobacillus perolens	JCM 8647	AB690232.1	Lactobacillus rhamnosus	LR5	CP017063.1
83	Lactobacillus perolens	JCM 12534	LC383833.1	Lactobacillus rossiae	DSM15814	NZ_AUAW01000005.1
84	Lactobacillus perolens	strain L532	NR_029360.1	Lactobacillus ruminis	ATCC27782	ASM22498v1
85	Lactobacillus plantarum	KS-1; LC042605	S004501335	Lactobacillus ruminis	DPC6832	NZ_AWYA00000000.1
86	Lactobacillus plantarum	VMCU25F; LC035105	S004501011	Lactobacillus ruminis	SPM0211	NZ_AFOJ00000000.1
87	Lactobacillus plantarum	VMCU31F; LC035106	S004501012	Lactobacillus sakei	FAM18311	CP020459.1
88	Lactobacillus plantarum	VMCU44F; LC035111	S004501017	Lactobacillus sakei	MFPB19	LT960784.1
89	Lactobacillus reuteri	BR11; GU191837	S001794689	Lactobacillus sakei	WiKim0074	CP025206.1
90	Lactobacillus reuteri	DF2; AB494732	S002038784	Lactobacillus salivarius	BCRC14759	CP024067.1
91	Lactobacillus reuteri	DSPV 002C; GQ231436	S001794163	Lactobacillus salivarius	UCC118	CP000233.1
92	Lactobacillus reuteri	Probio-16; GU292563	S001873870	Lactobacillus salivarius	ZLS006	CP020858.1
93	Lactobacillus rhamnosus	EU825659	S001548994	Lactobacillus selangorensis	BAA-66	NZ_JQAT01000008.1
94	Lactobacillus rhamnosus	F14; GQ202840	S001575798	Lactobacillus selangorensis	DSM13344	NZ_JQAZ01000004.1
95	Lactobacillus rhamnosus	JAAS8; GQ461595	S001589620	Pediococcus acidilactici	BCC1	NZ_CP018763.1
96	Lactobacillus rhamnosus	MH22; FJ409226	S001241390	Pediococcus acidilactici	SRCM100424	NZ_CP021484.1
97	Lactobacillus rossiae	strain C21-11	FJ429980.1	Pediococcus acidilactici	ZPA017	NZ_CP015206.1
98	Lactobacillus rossiae	strain DSM 15814	NR_112758.1
99	Lactobacillus rossiae	strain TUM_BP_000-2360	MG674713.1
100	Lactobacillus rossiae	strain TUM_BP_131022011-2866	MG674711.1
101	Lactobacillus rossiae	strain TUM_BP_140129030-2132	MG674712.1
102	Lactobacillus ruminis	IMAUFB002; XZ5-9; JQ805622	S003314817
103	Lactobacillus ruminis	IMAUFB003; XZ15-2; JQ805623	S003314818
104	Lactobacillus ruminis	IMAUFB004; XZ16-6; JQ805624	S003314819
105	Lactobacillus ruminis	IMAUFB005; XZ20-8; JQ805625	S003314820
106	Lactobacillus sakei	IMAU80073; GU125495	S001745771
107	Lactobacillus sakei	IMAU80074; GU125496	S001745772
108	Lactobacillus sakei	IMAU80075; GU125497	S001745773
109	Lactobacillus sakei	IMAU80165; GU125585	S001745861
110	Lactobacillus salivarius	P2; JQ837457	S003314999
111	Lactobacillus salivarius	ZJ627; JX523959	S003617434
112	Lactobacillus salivarius	ZJ628; JX523960	S003617435
113	Lactobacillus salivarius	ZJ629; JX523961	S003617436
114	Lactobacillus selangorensis	strain LMG 17710	NR_024885.1
115	Lactobacillus vaccinostercus	JCM 1716	LC071823.1
116	Lactobacillus vaccinostercus	NRIC 0624	AB362691.1
117	Lactobacillus vaccinostercus	strain LMG 9215	NR_042233.1
118	Lactobacillus vaccinostercus	strain NRIC 1075	NR_112541.1

## Sheet: Table S5
Table S5: MatGAT cross-alignment of groEL sequences of Lactobacillus.
	Lactobacillus_acetotolerans	Lactobacillus_acidipiscis	Lactobacillus_acidipiscis	Lactobacillus_acidophilus	Lactobacillus_acidophilus	Lactobacillus_acidophilus	Lactobacillus_acidophilus	Lactobacillus_acidophilus	Lactobacillus_acidophilus	Lactobacillus_acidophilus	Lactobacillus_acidophilus	Lactobacillus_acidophilus	Lactobacillus_agilis	Lactobacillus_algidus	Lactobacillus_allii	Lactobacillus_amylolyticus	Lactobacillus_amylolyticus	Lactobacillus_amylophilus	Lactobacillus_amylotrophicus	Lactobacillus_amylovorus	Lactobacillus_amylovorus	Lactobacillus_amylovorus	Lactobacillus_amylovorus	Lactobacillus_animalis	Lactobacillus_antri	Lactobacillus_apinorum	Lactobacillus_apis	Lactobacillus_aviarius_subsp._araffinosus	Lactobacillus_aviarius_subsp._aviarius	Lactobacillus_backii	Lactobacillus_bombi	Lactobacillus_bombicola	Lactobacillus_brevis	Lactobacillus_brevis	Lactobacillus_brevis	Lactobacillus_brevis	Lactobacillus_brevis	Lactobacillus_brevis	Lactobacillus_brevis	Lactobacillus_brevis	Lactobacillus_brevis	Lactobacillus_brevis	Lactobacillus_brevis	Lactobacillus_brevis	Lactobacillus_brevis	Lactobacillus_brevis_subsp._gravesensis	Lactobacillus_buchneri	Lactobacillus_buchneri	Lactobacillus_buchneri
Lactobacillus_acetotolerans		74.1	74.3	87	88.4	87	87	87	87	87	86.6	86.6	75.4	76.6	79.5	86.6	86.8	77.5	79.5	88.4	88.2	88.4	88.4	76.4	73.3	76.3	86.2	76.1	75.7	79.7	78.4	83.9	75.7	75.7	75.4	75.7	74.6	74.8	75.7	75.7	75.5	77.2	75.5	72.6	75.5	77.9	77.9	78.3	78.3
Lactobacillus_acidipiscis	74.1		99.8	73.7	73.2	73.7	73.7	73.7	73.7	73.7	73.4	73.4	77.9	76.6	79.3	74.8	74.8	74.1	76.8	73.2	73	73.2	73.2	78.6	73.7	72.3	74.3	79.2	79	74.5	76.4	73.4	75.5	75.5	75.4	75.5	74.1	74.8	75.5	75.5	75.4	76.8	75.4	73.9	75.4	74.5	74.5	77	77
Lactobacillus_acidipiscis	74.3	99.8		73.9	73.4	73.9	73.9	73.9	73.9	73.9	73.6	73.6	78.1	76.8	79.5	75	75	74.3	77	73.4	73.2	73.4	73.4	78.8	73.9	72.3	74.5	79.3	79.2	74.3	75.9	73.6	75.7	75.7	75.5	75.7	74.3	75	75.7	75.7	75.5	76.6	75.5	74.1	75.5	74.5	74.5	77.2	77.2
Lactobacillus_acidophilus	87	73.7	73.9		94.4	100	100	100	100	100	99.6	99.6	77.9	77.2	80.3	92.6	92.9	79.5	80.1	94.4	94.6	94.4	94.4	78.3	73.9	77.7	85.5	76.8	77.4	79.2	77.9	81.9	77	77	76.8	77	76.1	75.5	77	77	77.2	78.6	77.2	74.8	76.8	77.8	77.8	77.9	77.9
Lactobacillus_acidophilus	88.4	73.2	73.4	94.4		94.4	94.4	94.4	94.4	94.4	94	94	78.6	76.3	78.6	91.7	92	78.8	80.1	100	99.8	100	100	78.3	73.2	77	85.3	76.1	77	77.7	76.8	82.1	76.7	76.8	76.6	76.8	75.9	75.4	76.8	76.8	77	77.4	76.6	74.6	76.6	77.6	77.6	77.4	77.4
Lactobacillus_acidophilus	87	73.7	73.9	100	94.4		100	100	100	100	99.6	99.6	77.9	77.2	80.3	92.6	92.9	79.5	80.1	94.4	94.6	94.4	94.4	78.3	73.9	77.7	85.5	76.8	77.4	79.2	77.9	81.9	76.9	76.9	76.8	77	76.1	75.5	77	77	77.2	78.6	77.2	74.8	76.8	77.8	77.8	77.8	77.8
Lactobacillus_acidophilus	87	73.7	73.9	100	94.4	100		100	100	100	99.6	99.6	77.9	77.2	80.3	92.6	92.9	79.5	80.1	94.4	94.6	94.4	94.4	78.3	73.9	77.7	85.5	76.8	77.4	79.2	77.9	81.9	76.9	76.9	76.7	77	76.1	75.5	77	77	77.2	78.6	77.2	74.8	76.8	77.8	77.8	77.8	77.8
Lactobacillus_acidophilus	87	73.7	73.9	100	94.4	100	100		100	100	99.6	99.6	77.9	77.2	80.3	92.6	92.9	79.5	80.1	94.4	94.6	94.4	94.4	78.3	73.9	77.7	85.5	76.8	77.4	79.2	77.9	81.9	76.9	76.9	76.7	77	76.1	75.5	77	77	77.2	78.6	77.2	74.8	76.8	77.8	77.8	77.8	77.8
Lactobacillus_acidophilus	87	73.7	73.9	100	94.4	100	100	100		100	99.6	99.6	77.9	77.2	80.3	92.6	92.9	79.5	80.1	94.4	94.6	94.4	94.4	78.3	73.9	77.7	85.5	76.8	77.4	79.2	77.9	81.9	76.9	76.9	76.7	76.9	76.1	75.5	77	77	77.2	78.6	77.2	74.8	76.8	77.8	77.8	77.8	77.8
Lactobacillus_acidophilus	87	73.7	73.9	100	94.4	100	100	100	100		99.6	99.6	77.9	77.2	80.3	92.6	92.9	79.5	80.1	94.4	94.6	94.4	94.4	78.3	73.9	77.7	85.5	76.8	77.4	79.2	77.9	81.9	76.9	76.9	76.7	76.9	75.9	75.4	76.9	76.9	77	78.5	77.2	74.8	76.8	77.8	77.8	77.8	77.8
Lactobacillus_acidophilus	86.6	73.4	73.6	99.6	94	99.6	99.6	99.6	99.6	99.6		100	77.5	76.8	79.9	92.2	92.6	79.2	79.7	94	94.2	94	94	77.9	73.9	77.4	85.1	76.4	77	78.8	77.5	81.5	76.5	76.5	76.3	76.5	75.6	75	76.5	76.5	76.7	78.5	76.8	74.5	76.8	77.4	77.4	77.4	77.4
Lactobacillus_acidophilus	86.6	73.4	73.6	99.6	94	99.6	99.6	99.6	99.6	99.6	100		77.5	76.8	79.9	92.2	92.6	79.2	79.7	94	94.2	94	94	77.9	73.9	77.4	85.1	76.4	77	78.8	77.5	81.5	76.5	76.5	76.3	76.5	75.6	75	76.5	76.5	76.7	78.5	76.7	74.3	76.7	77.4	77.4	77.4	77.4
Lactobacillus_agilis	75.4	77.9	78.1	77.9	78.6	77.9	77.9	77.9	77.9	77.9	77.5	77.5		78.6	79.5	78.3	78.4	77.5	77.2	78.6	78.8	78.6	78.6	81	76.6	77.2	77.2	81.9	82.6	79.9	77.9	75.7	79.2	79.2	79	79.2	77.5	77.7	79.2	79.2	79	78.6	79.2	77.4	79	77.5	77.5	76.3	76.3
Lactobacillus_algidus	76.6	76.6	76.8	77.2	76.3	77.2	77.2	77.2	77.2	77.2	76.8	76.8	78.6		80.3	77	77.2	74.1	76.4	76.3	76.4	76.3	76.3	81	69.9	78.1	78.3	79.2	79	79.5	78.4	78.3	76.6	76.6	76.6	76.6	75.5	75.2	76.6	76.6	76.1	77.4	76.6	73.9	76.4	77.4	77.4	77.4	77.4
Lactobacillus_allii	79.5	79.3	79.5	80.3	78.6	80.3	80.3	80.3	80.3	80.3	79.9	79.9	79.5	80.3		79.9	80.1	78.4	80.1	78.6	78.4	78.6	78.6	78.4	72.6	78.1	79.9	80.3	80.4	79.7	81.3	77.2	75	75	75.2	75	73.7	73.7	75	75	74.8	77.7	74.8	72.8	74.8	77.7	77.7	77.7	77.7
Lactobacillus_amylolyticus	86.6	74.8	75	92.6	91.7	92.6	92.6	92.6	92.6	92.6	92.2	92.2	78.3	77	79.9		99.6	78.3	79.7	91.7	91.8	91.7	91.7	78.3	75	77.5	84.4	77	77.2	79.3	75.7	81.3	77.6	77.7	77.5	77.7	76.6	76.3	77.7	77.7	77.9	79	77.5	75.2	77.5	77.8	77.8	79.2	79.2
Lactobacillus_amylolyticus	86.8	74.8	75	92.9	92	92.9	92.9	92.9	92.9	92.9	92.6	92.6	78.4	77.2	80.1	99.6		78.4	79.7	92	92.2	92	92	78.1	75	77.7	84.6	77.2	77.4	79.5	75.9	81.5	77.8	77.8	77.6	77.9	76.8	76.4	77.9	77.9	78.1	79.2	77.7	75.4	77.7	77.8	77.8	79.2	79.2
Lactobacillus_amylophilus	77.5	74.1	74.3	79.5	78.8	79.5	79.5	79.5	79.5	79.5	79.2	79.2	77.5	74.1	78.4	78.3	78.4		88.2	78.8	79	78.8	78.8	75.9	71.2	75.4	78.8	75.7	76.3	74.8	75.7	77.5	74.5	74.5	74.6	74.5	73.9	73.2	74.5	74.5	74.6	73.7	74.3	73.2	74.3	73.6	73.6	75.5	75.5
Lactobacillus_amylotrophicus	79.5	76.8	77	80.1	80.1	80.1	80.1	80.1	80.1	80.1	79.7	79.7	77.2	76.4	80.1	79.7	79.7	88.2		80.1	80.3	80.1	80.1	76.8	73.2	74.3	79.7	76.1	78.3	76.6	77.4	78.1	74.5	74.5	74.5	74.5	73.6	73.2	74.5	74.5	74.6	74.5	74.3	72.6	74.3	75.9	75.9	76.6	76.6
Lactobacillus_amylovorus	88.4	73.2	73.4	94.4	100	94.4	94.4	94.4	94.4	94.4	94	94	78.6	76.3	78.6	91.7	92	78.8	80.1		99.8	100	100	78.3	73.2	77	85.3	76.1	77	77.7	76.8	82.1	76.7	76.8	76.6	76.8	75.9	75.4	76.8	76.8	77	77.4	76.6	74.6	76.6	77.6	77.6	77.4	77.4
Lactobacillus_amylovorus	88.2	73	73.2	94.6	99.8	94.6	94.6	94.6	94.6	94.6	94.2	94.2	78.8	76.4	78.4	91.8	92.2	79	80.3	99.8		99.8	99.8	78.1	73	77.2	85.5	76.3	77.2	77.9	76.6	81.9	76.9	77	76.8	77	76.1	75.5	77	77	77.2	77.5	76.8	74.8	76.8	77.4	77.4	77.5	77.5
Lactobacillus_amylovorus	88.4	73.2	73.4	94.4	100	94.4	94.4	94.4	94.4	94.4	94	94	78.6	76.3	78.6	91.7	92	78.8	80.1	100	99.8		100	78.3	73.2	77	85.3	76.1	77	77.7	76.8	82.1	76.7	76.7	76.5	76.7	75.9	75.4	76.8	76.8	77	77.4	76.6	74.6	76.6	77.6	77.6	77.2	77.2
Lactobacillus_amylovorus	88.4	73.2	73.4	94.4	100	94.4	94.4	94.4	94.4	94.4	94	94	78.6	76.3	78.6	91.7	92	78.8	80.1	100	99.8	100		78.3	73.2	77	85.3	76.1	77	77.7	76.8	82.1	76.7	76.7	76.5	76.7	75.8	75.2	76.7	76.7	76.9	77.2	76.6	74.6	76.6	77.6	77.6	77.2	77.2
Lactobacillus_animalis	76.4	78.6	78.8	78.3	78.3	78.3	78.3	78.3	78.3	78.3	77.9	77.9	81	81	78.4	78.3	78.1	75.9	76.8	78.3	78.1	78.3	78.3		73.6	77.2	74.6	80.6	80.6	79.2	77.4	74.5	77.7	77.7	77.9	77.7	76.6	76.6	77.7	77.7	77.5	77.5	77.7	75.4	77.5	79.2	79.2	77.4	77.4
Lactobacillus_antri	73.7	73.7	73.9	73.9	73.2	73.9	73.9	73.9	73.9	73.9	73.9	73.9	76.6	69.9	72.6	75.2	75.2	71.2	73.2	73.2	73	73.2	73.2	73.6		75.9	70.3	75	75.4	70.1	70.8	70.5	78.4	78.4	78.4	78.4	77.5	77.4	78.4	78.4	78.3	77.5	78.6	75.7	78.6	76.3	76.3	79.7	79.7
Lactobacillus_apinorum	76.3	72.3	72.3	77.7	77	77.7	77.7	77.7	77.7	77.7	77.4	77.4	77.2	78.1	78.1	77.5	77.7	75.4	74.3	77	77.2	77	77	77.2	75.9		77.7	77.4	77.2	74.1	74.8	76.8	78.8	78.8	78.8	78.8	77.5	77.9	78.8	78.8	78.6	76.6	79	75.9	78.6	79.5	79.5	81	81
Lactobacillus_apis	86.2	74.3	74.5	85.5	85.3	85.5	85.5	85.5	85.5	85.5	85.1	85.1	77.2	78.3	79.9	84.4	84.6	78.8	79.7	85.3	85.5	85.3	85.3	74.6	70.3	77.7		75.9	77	79.2	78.6	85.5	74.6	74.6	74.6	74.6	73.4	73.4	74.6	74.6	74.5	77.4	74.5	71.7	74.5	75.2	75.2	77.4	77.4
Lactobacillus_aviarius_subsp._araffinosus	76.1	79.2	79.3	76.8	76.1	76.8	76.8	76.8	76.8	76.8	76.4	76.4	81.9	79.2	80.3	77	77.2	75.7	76.1	76.1	76.3	76.1	76.1	80.6	75	77.4	75.9		94.9	76.8	75.9	74.4	76.8	76.8	77	76.8	76.4	76.4	76.8	76.8	76.6	78.3	76.6	74.3	76.6	75.2	75.2	77.6	77.6
Lactobacillus_aviarius_subsp._aviarius	75.7	79	79.2	77.4	77	77.4	77.4	77.4	77.4	77.4	77	77	82.6	79	80.4	77.2	77.4	76.3	78.3	77	77.2	77	77	80.6	75.4	77.2	77	94.9		78.4	75.9	74.4	77.9	77.9	78.4	78.1	77.5	77.7	78.1	78.1	77.9	79	77.7	75.2	77.9	76.3	76.3	77.6	77.6
Lactobacillus_backii	79.7	74.5	74.3	79.2	77.7	79.2	79.2	79.2	79.2	79.2	78.8	78.8	79.9	79.5	79.7	79.3	79.5	74.8	76.6	77.7	77.9	77.7	77.7	79.2	70.1	74.1	79.2	76.8	78.4		79.5	75.2	76.1	76.1	75.9	76.1	75.4	74.8	76.1	76.1	75.7	78.1	75.9	73.7	75.9	77.4	77.4	76.4	76.4
Lactobacillus_bombi	78.4	76	75.9	77.9	76.8	77.9	77.9	77.9	77.9	77.9	77.5	77.5	77.9	78.4	81.3	75.7	75.9	75.7	77.4	76.8	76.6	76.8	76.8	77.4	70.7	74.8	78.6	75.9	75.9	79.5		77.2	74.1	74.1	73.9	74.1	73.2	73.4	74.1	74.1	73.9	73.7	74.3	71.9	73.9	74.8	74.8	75.5	75.5
Lactobacillus_bombicola	83.9	73.4	73.6	81.9	82.1	81.9	81.9	81.9	81.9	81.9	81.5	81.5	75.7	78.3	77.2	81.3	81.5	77.5	78.1	82.1	81.9	82.1	82.1	74.3	70.2	76.8	85.5	74.8	74.8	75.2	77.2		75.2	75.2	75	75.4	74.1	73.9	75.4	75.4	75.2	75.4	75.5	72.3	75.2	73.8	73.8	76.5	76.5
Lactobacillus_brevis	75.7	75.5	75.7	76.9	76.8	77	77	77	77	77	76.6	76.6	79.2	76.6	75	77.7	77.9	74.5	74.5	76.8	77	76.8	76.8	77.7	78.4	78.8	74.6	76.8	77.9	76.1	74.1	75.4		100	99.1	99.8	98	98.6	99.8	99.8	99.3	84.1	99.8	95.1	99.6	79.3	79.3	80.4	80.4
Lactobacillus_brevis	75.7	75.5	75.7	76.9	76.7	77	77	77	77	77	76.6	76.6	79.2	76.6	75	77.6	77.9	74.5	74.5	76.7	76.9	76.8	76.8	77.7	78.4	78.8	74.6	76.8	77.9	76.1	74.1	75.4	100		99.1	99.8	98	98.6	99.8	99.8	99.3	84.1	99.8	95.1	99.6	79.3	79.3	80.4	80.4
Lactobacillus_brevis	75.4	75.4	75.5	76.7	76.5	76.7	76.8	76.8	76.8	76.8	76.4	76.4	79	76.6	75.2	77.4	77.7	74.6	74.5	76.5	76.7	76.6	76.6	77.9	78.4	78.8	74.6	77	78.4	75.9	73.9	75.2	99.1	99.1		98.9	97.1	97.6	98.9	98.9	98.4	83.5	98.9	94.2	98.7	79.5	79.5	81	81
Lactobacillus_brevis	75.7	75.5	75.7	76.9	76.7	76.9	76.9	76.9	77	77	76.6	76.6	79.2	76.6	75	77.6	77.8	74.5	74.5	76.7	76.9	76.8	76.8	77.7	78.4	78.8	74.6	76.8	78.1	76.1	74.1	75.2	99.8	99.8	98.9		98.2	98.7	100	100	99.5	84.1	99.6	95.1	99.8	79.3	79.3	80.4	80.4
Lactobacillus_brevis	74.6	74.1	74.3	75.9	75.8	75.9	75.9	75.9	75.9	76.1	75.7	75.7	77.5	75.5	73.7	76.5	76.7	73.8	73.4	75.8	75.9	75.8	75.9	76.6	77.5	77.5	73.4	76.3	77.4	75.4	73.2	74	98	98	97.1	98.2		96.9	98.2	98.2	97.6	82.8	97.8	93.5	98	78.8	78.8	79.3	79.3
Lactobacillus_brevis	74.8	74.7	74.9	75.4	75.2	75.4	75.4	75.4	75.4	75.5	75.2	75.2	77.7	75.2	73.7	76.1	76.3	73.2	73.2	75.2	75.4	75.2	75.4	76.6	77.4	77.8	73.4	76.3	77.6	74.8	73.2	73.8	98.4	98.4	97.5	98.6	96.7		98.7	98.7	98.2	83	98.4	93.8	98.6	78.3	78.3	79.7	79.7
Lactobacillus_brevis	75.7	75.5	75.7	76.9	76.7	76.9	76.9	76.9	76.9	77	76.6	76.6	79.2	76.6	75	77.6	77.8	74.5	74.5	76.7	76.9	76.7	76.8	77.7	78.4	78.8	74.6	76.8	78.1	76.1	74.1	75.2	99.8	99.8	98.9	100	98.2	98.6		100	99.5	84.1	99.6	95.1	99.8	79.3	79.3	80.4	80.4
Lactobacillus_brevis	75.7	75.5	75.7	76.9	76.7	76.9	76.9	76.9	76.9	77	76.6	76.6	79.2	76.6	75	77.6	77.8	74.5	74.5	76.7	76.9	76.7	76.8	77.7	78.4	78.8	74.6	76.8	78.1	76.1	74.1	75.2	99.8	99.8	98.9	100	98.2	98.6	100		99.5	84.1	99.6	95.1	99.8	79.3	79.3	80.4	80.4
Lactobacillus_brevis	75.5	75.4	75.5	77	76.9	77	77	77	77	77.2	76.8	76.8	79	76.1	74.8	77.8	77.9	74.6	74.6	76.9	77	76.9	77	77.5	78.3	78.6	74.5	76.6	77.9	75.7	73.9	75	99.3	99.3	98.4	99.5	97.6	98	99.5	99.5		83.7	99.1	95.7	99.3	78.8	78.8	79.9	79.9
Lactobacillus_brevis	77.2	76.8	76.6	78.5	77.2	78.5	78.5	78.5	78.5	78.6	78.6	78.6	78.6	77.4	77.7	78.8	79	73.7	74.5	77.2	77.4	77.2	77.4	77.5	77.5	76.6	77.4	78.1	78.8	78.1	73.7	75.2	84.1	84.1	83.5	84.1	82.8	83	84.1	84.1	83.7		83.9	81	84.2	80.1	80.1	82.2	82.2
Lactobacillus_brevis	75.5	75.4	75.5	77	76.5	77	77	77	77	77	76.7	76.8	79.2	76.6	74.8	77.4	77.6	74.3	74.3	76.5	76.7	76.5	76.5	77.7	78.6	79	74.5	76.6	77.7	75.9	74.3	75.4	99.8	99.8	98.9	99.6	97.8	98.2	99.6	99.6	99.1	83.9		94.9	99.5	79.3	79.3	80.4	80.4
Lactobacillus_brevis	72.6	73.9	74.1	74.7	74.5	74.7	74.7	74.7	74.7	74.7	74.3	74.5	77.4	73.9	72.8	75	75.2	73.2	72.6	74.5	74.7	74.5	74.5	75.4	75.7	75.9	71.7	74.3	75.2	73.7	71.9	72.2	95.1	95.1	94.2	95.1	93.5	93.7	95.1	95.1	95.7	81	94.9		94.9	76.6	76.6	77.9	77.9
Lactobacillus_brevis	75.5	75.4	75.5	76.7	76.5	76.7	76.7	76.7	76.7	76.7	76.7	76.8	79	76.4	74.8	77.4	77.6	74.3	74.3	76.5	76.7	76.5	76.5	77.5	78.6	78.6	74.5	76.6	77.9	75.9	73.9	75	99.6	99.6	98.7	99.8	98	98.4	99.8	99.8	99.3	84.2	99.5	94.9		79.2	79.2	80.3	80.3
Lactobacillus_brevis_subsp._gravesensis	77.9	74.5	74.5	77.9	77.7	77.9	77.9	77.9	77.9	77.9	77.5	77.5	77.5	77.4	77.7	77.9	77.9	73.6	75.9	77.7	77.5	77.7	77.7	79.2	76.3	79.5	75.2	75.2	76.3	77.4	74.8	73.9	79.3	79.3	79.5	79.3	79	78.3	79.3	79.3	78.8	80.1	79.3	76.6	79.2		100	84.6	84.6
Lactobacillus_buchneri	77.9	74.5	74.5	77.9	77.7	77.9	77.9	77.9	77.9	77.9	77.5	77.5	77.5	77.4	77.7	77.9	77.9	73.6	75.9	77.7	77.5	77.7	77.7	79.2	76.3	79.5	75.2	75.2	76.3	77.4	74.8	73.9	79.3	79.3	79.5	79.3	79	78.3	79.3	79.3	78.8	80.1	79.3	76.6	79.2	100		84.6	84.6
Lactobacillus_buchneri	78.3	77	77.2	77.8	77.2	77.9	77.9	77.9	77.9	77.9	77.5	77.5	76.3	77.4	77.7	79	79.3	75.5	76.6	77.2	77.4	77.4	77.4	77.4	79.7	81	77.4	77.7	77.7	76.4	75.5	76.6	80.4	80.4	81	80.4	79.3	79.9	80.4	80.4	79.9	82.2	80.4	77.9	80.3	84.6	84.6		100
Lactobacillus_buchneri	78.3	77	77.2	77.8	77.2	77.9	77.9	77.9	77.9	77.9	77.5	77.5	76.3	77.4	77.7	79	79.3	75.5	76.6	77.2	77.4	77.4	77.4	77.4	79.7	81	77.4	77.7	77.7	76.4	75.5	76.6	80.4	80.4	81	80.4	79.3	79.9	80.4	80.4	79.9	82.2	80.4	77.9	80.3	84.6	84.6	100
Lactobacillus_buchneri	78.4	76.4	76.6	77.4	77	77.5	77.5	77.5	77.5	77.5	77.2	77.2	75.7	77.7	78.4	78.7	79	75.4	77.2	77	77.2	77.2	77.2	77.2	79.5	80.8	76.8	77.9	77.9	76.4	75.7	76.4	80.3	80.3	80.4	80.3	79	79.5	80.3	80.3	79.7	82.2	80.3	77.7	80.1	84.4	84.4	98.7	98.7
Lactobacillus_coleohominis	76.1	73.4	73.4	76.4	75.4	76.4	76.4	76.4	76.4	76.4	76.1	76.1	77	74.5	73.9	76.6	76.8	74.1	74.1	75.4	75.2	75.4	75.4	77.2	81.3	78.8	74.3	77	77.2	72.5	73	75.9	79.9	79.9	79.9	79.9	78.6	78.4	79.9	79.9	79.5	78.1	80.1	77.2	79.7	81	81	81.3	81.3
Lactobacillus_composti	77.4	75.4	75.4	78.3	78.7	78.3	78.3	78.3	78.4	78.4	78.1	78.1	77.4	77	78.3	77.8	77.9	78.1	79.2	78.7	78.8	78.8	78.8	75.5	70.7	72.3	79.9	79.2	78.8	79.7	78.4	74.6	75.9	75.9	76.3	75.9	75.2	75.5	75.9	75.9	75.5	74.8	75.7	73.7	75.7	73.6	73.6	75	75
Lactobacillus_coryniformis_subsp._coryniformis	78.6	77.7	77.9	78.8	78.8	78.8	78.8	78.8	78.8	78.8	78.4	78.4	81	80.8	79.7	79.3	79.3	76.4	78.8	78.8	78.6	78.8	78.8	83.2	74.6	75.4	77.2	79.2	80.8	84.2	78.1	77.5	76.1	76.1	76.3	76.1	75.9	75	76.1	76.1	75.7	79.2	76.1	73.4	75.9	79.2	79.2	78.8	78.8
Lactobacillus_coryniformis_subsp._coryniformis	78.6	77.7	77.9	78.8	78.8	78.8	78.8	78.8	78.8	78.8	78.4	78.4	81	80.8	79.7	79.3	79.3	76.4	78.8	78.8	78.6	78.8	78.8	83.2	74.6	75.4	77.2	79.2	80.8	84.2	78.1	77.5	76.1	76.1	76.3	76.1	75.9	75	76.1	76.1	75.7	79.2	76.1	73.4	75.9	79.2	79.2	78.8	78.8
Lactobacillus_crispatus	87.9	74.3	74.5	91.7	91.3	91.7	91.7	91.7	91.7	91.7	91.3	91.3	77.9	76.4	79.5	89.5	89.9	76.6	79.2	91.3	91.1	91.3	91.3	78.1	74.5	76.6	85.1	75.5	76.6	79	77.7	81	76.1	76.1	76.3	76.1	75.5	74.6	76.1	76.1	75.7	78.3	75.9	73.6	75.9	78.7	78.7	79	79
Lactobacillus_crispatus	87.9	74.3	74.5	91.7	91.3	91.7	91.7	91.7	91.7	91.7	91.3	91.3	77.9	76.4	79.5	89.5	89.9	76.6	79.2	91.3	91.1	91.3	91.3	78.1	74.5	76.6	85.1	75.5	76.6	79	77.7	81	76.1	76.1	76.3	76.1	75.5	74.6	76.1	76.1	75.7	78.3	75.9	73.6	75.9	78.7	78.7	79	79
Lactobacillus_crispatus	87.9	74.3	74.5	91.7	91.3	91.7	91.7	91.7	91.7	91.7	91.3	91.3	77.9	76.4	79.5	89.5	89.9	76.6	79.2	91.3	91.1	91.3	91.3	78.1	74.5	76.6	85.1	75.5	76.6	79	77.7	81	76.1	76.1	76.3	76.1	75.5	74.6	76.1	76.1	75.7	78.3	75.9	73.6	75.9	78.7	78.7	79	79
Lactobacillus_crispatus	87.9	74.3	74.5	91.7	91.3	91.7	91.7	91.7	91.7	91.7	91.3	91.3	77.9	76.4	79.5	89.5	89.9	76.6	79.2	91.3	91.1	91.3	91.3	78.1	74.3	76.6	85.1	75.5	76.6	79	77.7	81	76.1	76.1	76.3	76.1	75.5	74.6	76.1	76.1	75.7	78.3	75.9	73.6	75.9	78.7	78.7	79	79
Lactobacillus_crispatus	87.7	73.7	73.9	90.8	90.8	90.8	90.8	90.8	90.8	90.8	90.4	90.4	76.4	76.3	78.3	88.9	89.3	76.6	79.3	90.8	90.6	90.8	90.8	77.4	73.6	75.7	84.8	74.6	75.9	78.6	77.9	81	75	75.2	75.4	75.4	74.8	73.9	75.4	75.4	75.2	77.2	75	72.5	75.2	77.9	77.9	77.9	77.9
Lactobacillus_crispatus	87	74.8	75	90.8	90.6	90.8	90.8	90.8	90.8	90.8	90.4	90.4	78.8	77.4	80.1	88.9	89.3	77	79.9	90.6	90.4	90.6	90.6	78.8	73.6	75.9	84.8	76.1	77.7	79.5	78.8	81.3	75.6	75.7	75.9	75.7	75.2	74.3	75.7	75.7	75.4	77.9	75.5	73	75.5	78.7	78.7	79	79
Lactobacillus_crispatus	87.7	73.9	74.1	91.1	90.8	91.1	91.1	91.1	91.1	91.1	90.8	90.8	77.5	76.1	79.2	89.1	89.5	76.3	78.8	90.8	90.6	90.8	90.8	77.7	74	76.3	84.8	75.2	76.1	78.4	77.2	80.8	75.6	75.7	75.9	75.7	75.2	74.3	75.7	75.7	75.4	77.9	75.5	73.2	75.5	78.1	78.1	78.6	78.6
Lactobacillus_crispatus	87.1	73.6	73.7	88.2	88.6	88.2	88.2	88.2	88.2	88.2	87.9	87.9	76.6	77.7	80.1	86.1	86.4	76.8	80.3	88.6	88.4	88.6	88.6	77.7	72	75.2	83	75	76.6	79.5	80.1	82.4	74.3	74.5	74.6	74.5	73.7	73	74.5	74.5	74.1	76.3	74.6	71.9	74.3	77.2	77.2	78.1	78.1
Lactobacillus_crispatus	87	74.1	74.3	87.5	87.5	87.5	87.5	87.5	87.5	87.5	87.1	87.1	77	78.6	79.9	85	85.3	76.8	80.8	87.5	87.3	87.5	87.5	78.4	72	74.5	83.5	75.7	77.4	80.1	80.4	82.2	74.3	74.3	74.3	74.3	73.6	73.2	74.3	74.3	73.9	76.3	74.5	71.7	74.1	77.2	77.2	77.9	77.9
Lactobacillus_crispatus	87.7	74.1	74.3	91.3	90.9	91.3	91.3	91.3	91.3	91.3	90.9	90.9	77.7	76.3	79.3	89.1	89.5	76.6	79	90.9	90.8	90.9	90.9	77.9	74.5	77.5	85	75.4	76.4	78.8	78.3	80.8	75.8	75.9	76.1	75.9	75.4	73.9	75.9	75.9	75.5	77.7	75.7	73.4	75.7	78.3	78.3	78.4	78.4
Lactobacillus_crispatus	87.9	74.3	74.5	91.7	91.3	91.7	91.7	91.7	91.7	91.7	91.3	91.3	77.9	76.4	79.5	89.5	89.9	76.6	79.2	91.3	91.1	91.3	91.3	78.1	74.3	76.6	85.1	75.5	76.6	79	77.7	81	75.9	76.1	76.3	76.1	75.5	74.6	76.1	76.1	75.7	78.3	75.9	73.6	75.9	78.7	78.7	79	79
Lactobacillus_crispatus	87.9	74.3	74.5	91.7	91.3	91.7	91.7	91.7	91.7	91.7	91.3	91.3	77.9	76.4	79.5	89.5	89.9	76.6	79.2	91.3	91.1	91.3	91.3	78.1	74.3	76.6	85.1	75.5	76.6	79	77.7	81	75.9	76.1	76.3	76.1	75.5	74.6	76.1	76.1	75.7	78.3	75.9	73.6	75.9	78.7	78.7	79	79
Lactobacillus_crispatus	86.9	73.5	73.7	90.7	90.3	90.7	90.7	90.7	90.7	90.7	90.3	90.3	77.1	75.6	78.7	88.5	88.9	75.8	78.3	90.3	90.1	90.3	90.3	77.2	73.5	75.8	84.2	74.7	75.8	78.1	76.9	80.1	75.1	75.3	75.4	75.3	74.7	73.8	75.3	75.3	74.9	77.4	75.1	72.8	75.1	77.8	77.8	78.1	78.1
Lactobacillus_crispatus	87.9	74.3	74.5	91.7	91.3	91.7	91.7	91.7	91.7	91.7	91.3	91.3	77.9	76.4	79.5	89.5	89.9	76.6	79	91.3	91.1	91.3	91.3	77.9	74.3	76.6	85.1	75.5	76.6	79	77.7	81	75.9	76.1	76.3	76.1	75.5	74.6	76.1	76.1	75.7	78.3	75.9	73.6	75.9	78.7	78.7	78.8	78.8
Lactobacillus_crispatus	87.9	74.3	74.5	91.7	91.3	91.7	91.7	91.7	91.7	91.7	91.3	91.3	77.9	76.4	79.5	89.5	89.9	76.6	79	91.3	91.1	91.3	91.3	77.9	74.3	76.6	85.1	75.5	76.6	79	77.7	81	75.9	76.1	76.3	76.1	75.5	74.6	76.1	76.1	75.7	78.3	75.9	73.6	75.9	78.7	78.7	78.8	78.8
Lactobacillus_crispatus	87.9	74.1	74.5	91.7	91.3	91.7	91.7	91.7	91.7	91.7	91.3	91.3	77.9	76.4	79.5	89.5	89.9	76.6	79	91.3	91.1	91.3	91.3	77.9	74.3	76.6	85.1	75.5	76.6	79	77.7	81	75.9	75.9	76.1	76.1	75.5	74.6	76.1	76.1	75.7	78.3	75.9	73.6	75.9	78.7	78.7	78.8	78.8
Lactobacillus_crispatus	87.9	74.1	74.5	91.7	91.3	91.7	91.7	91.7	91.7	91.7	91.3	91.3	77.9	76.4	79.5	89.5	89.9	76.6	79	91.3	91.1	91.3	91.3	77.9	74.3	76.6	85.1	75.5	76.6	79	77.7	81	75.9	75.9	76.1	76.1	75.5	74.6	76.1	76.1	75.7	78.3	75.9	73.6	75.9	78.7	78.7	78.8	78.8
Lactobacillus_crispatus	87.9	74.1	74.3	91.7	91.3	91.7	91.7	91.7	91.7	91.7	91.3	91.3	77.8	76.4	79.5	89.5	89.9	76.5	79	91.3	91.1	91.3	91.3	77.9	74.3	76.5	85.1	75.4	76.5	79	77.7	81	75.9	75.9	76.1	75.9	75.5	74.6	76.1	76.1	75.7	78.3	75.9	73.6	75.9	78.7	78.7	78.8	78.8
Lactobacillus_crispatus	87.7	74.1	74.3	91.8	91.1	91.8	91.8	91.8	91.8	91.8	91.5	91.5	77.9	76.6	79.7	89.3	89.7	76.3	78.8	91.1	90.9	91.1	91.1	78.1	74.1	76.3	85.1	75.6	76.7	79.2	77.7	81	76.1	76.1	76.3	76.1	75.7	74.8	76.3	76.3	75.9	78.4	76.1	73.7	76.1	78.7	78.7	79	79
Lactobacillus_curvatus	77	73	72.8	77.9	77.4	77.9	77.9	77.9	77.9	77.9	77.5	77.5	76.8	81.9	79.2	76.4	76.6	76.6	78.3	77.4	77.5	77.4	77.4	76.4	70.8	75.5	76.4	77.5	76.8	78.4	76.8	78.4	75.2	75.2	74.6	75.2	74.6	73.9	75.2	75.2	74.8	76.6	75.4	72.3	75	75.2	75.2	73.6	73.6
Lactobacillus_curvatus	76.6	72.6	72.5	77.5	77	77.5	77.5	77.5	77.5	77.5	77.2	77.2	76.4	81.5	79	76.1	76.3	76.3	77.9	77	77.2	77	77	76.3	70.4	75.4	76.3	77.2	76.4	78.3	76.4	78.3	74.8	74.8	74.3	74.8	74.3	73.6	74.8	74.8	74.5	76.3	75	71.9	74.6	74.8	74.8	73.2	73.2
Lactobacillus_curvatus	76.6	72.6	72.5	77.5	77	77.5	77.5	77.5	77.5	77.5	77.2	77.2	76.4	81.5	79	76.1	76.3	76.3	77.9	77	77.2	77	77	76.3	70.4	75.4	76.3	77.2	76.4	78.3	76.4	78.3	74.8	74.8	74.3	74.8	74.3	73.6	74.8	74.8	74.5	76.3	75	71.9	74.6	74.8	74.8	73.2	73.2
Lactobacillus_curvatus	76.6	72.6	72.5	77.5	77	77.5	77.5	77.5	77.5	77.5	77.2	77.2	76.4	81.5	79	76.1	76.3	76.3	77.9	77	77.2	77	77	76.3	70.4	75.4	76.3	77.2	76.4	78.3	76.4	78.3	74.8	74.8	74.3	74.8	74.3	73.6	74.8	74.8	74.5	76.3	75	71.9	74.6	74.8	74.8	73.2	73.2
Lactobacillus_cypricasei	74.1	100	99.8	73.7	73.2	73.7	73.7	73.7	73.7	73.7	73.4	73.4	77.9	76.6	79.3	74.8	74.8	74.1	76.8	73.2	73	73.2	73.2	78.6	73.7	72.3	74.3	79.2	79	74.5	75.7	73.4	75.5	75.5	75.4	75.5	74.1	74.8	75.5	75.5	75.4	76.8	75.4	73.9	75.4	74.5	74.5	77	77
Lactobacillus_delbrueckii	77.5	72.6	72.5	78.4	78.8	78.4	78.4	78.4	78.4	78.4	78.1	78.1	73.9	71.7	73.7	79.3	79.5	77	79.3	78.8	79	78.8	78.8	73.7	74.1	72.8	77.7	73.4	75	74.3	72.5	75.9	76.7	76.8	77	76.6	75.2	75.2	76.6	76.6	76.8	76.6	76.6	74.5	76.4	73	73	75.4	75.4
Lactobacillus_delbrueckii	76.1	73.9	73.7	77.2	77.5	77.2	77.2	77.2	77.2	77.2	77.2	77.2	75	73.4	73.4	79	79.2	74.8	77.4	77.5	77.7	77.5	77.5	75.7	77.9	75.2	75.5	73.4	74.3	73.2	71.7	76.1	79.6	79.6	79.2	79.6	78.5	78.5	79.6	79.6	79.2	76.4	79.5	77.4	79.9	76.1	76.1	78.6	78.6
Lactobacillus_delbrueckii	76.6	72.4	72.2	77.7	77.9	77.7	77.7	77.7	77.7	78.1	77.7	77.7	74.5	71.3	73.2	78.6	78.8	75.7	78.3	77.9	78.1	77.9	77.9	74.5	74.6	74.8	75.7	73	74.5	73.2	71.3	74.8	77.4	77.4	77	77.2	76.4	76.6	77.2	77.2	77.4	76.1	77.4	74.8	77.2	73.6	73.6	75.5	75.5
Lactobacillus_delbrueckii	75.4	71.6	71.4	76.6	76.6	76.6	76.6	76.6	76.6	76.6	76.6	76.6	72.8	69.7	71.6	78.1	78.3	75.2	77.2	76.6	76.8	76.6	76.6	73	73.6	71.9	74.8	70.8	73	71.9	70	74.3	76.7	76.7	76.5	76.5	75	75.6	76.5	76.5	76.7	74.5	76.6	74.3	76.8	72.1	72.1	74.1	74.1
Lactobacillus_delbrueckii	77.7	72.6	72.4	79.2	80.1	79.2	79.2	79.2	79.2	79.2	78.8	78.8	75.4	72.5	73.9	80.1	80.3	76.4	78.8	80.1	80.3	80.1	80.1	75	75.7	75.5	77.7	71.9	73.5	73.7	72	76.6	78.1	78.1	77.9	78.1	77	77.1	78.1	78.1	78.3	77.4	77.9	76.3	78.1	73.4	73.4	75.5	75.5
Lactobacillus_delbrueckii_subsp._bulgaricus	77.4	72.8	72.6	78.3	78.6	78.3	78.3	78.3	78.3	78.3	77.9	77.9	73.9	71.6	73.6	79.5	79.7	76.8	79.2	78.6	78.8	78.6	78.6	73.6	73.9	72.6	77.5	73.2	74.8	74.5	72.5	75.7	76.9	77	76.8	76.8	75.4	75.4	76.8	76.8	77	76.4	76.8	74.6	76.6	72.8	72.8	75.2	75.2
Lactobacillus_delbrueckii_subsp._bulgaricus	77	71.7	71.9	77.7	78.8	77.7	77.7	77.7	77.7	77.7	77.4	77.4	73.4	71.7	73	79.3	79.5	76.6	79.2	78.8	79	78.8	78.8	73.6	73.4	72.8	76.8	72.6	74.3	73.6	72.1	75.7	76.9	77	76.8	76.8	75.4	75.4	76.8	76.8	77	75.5	76.8	74.6	76.6	72.5	72.5	75	75
Lactobacillus_delbrueckii_subsp._bulgaricus	77.5	72.5	72.3	78.4	78.8	78.4	78.4	78.4	78.4	78.4	78.1	78.1	74.1	72.1	73.7	79.7	79.9	76.6	79.2	78.8	79	78.8	78.8	73.7	73.7	72.6	77.5	73.6	75.2	74.5	72.8	76.1	76.9	77	76.8	76.8	75.4	75.4	76.8	76.8	77	76.4	76.8	74.6	76.6	72.5	72.5	74.8	74.8
Lactobacillus_delbrueckii_subsp._bulgaricus	77.5	72.5	72.3	78.4	78.8	78.4	78.4	78.4	78.4	78.4	78.1	78.1	74.1	71.8	73.7	79.7	79.9	76.6	79.2	78.8	79	78.8	78.8	73.7	73.7	72.6	77.5	73.6	75.2	74.1	72.6	76.1	76.9	76.9	76.7	76.7	75.4	75.4	76.8	76.8	77	76.4	76.8	74.6	76.6	72.5	72.5	74.8	74.8
Lactobacillus_delbrueckii_subsp._bulgaricus	77.5	72.5	72.3	78.4	78.8	78.4	78.4	78.4	78.4	78.4	78.1	78.1	74.1	71.8	73.7	79.7	79.9	76.6	79.2	78.8	79	78.8	78.8	73.7	73.7	72.6	77.5	73.3	74.9	74.1	72.6	76.1	76.9	76.9	76.7	76.7	75.4	75.4	76.8	76.8	77	76.4	76.8	74.6	76.6	72.5	72.5	74.8	74.8
Lactobacillus_delbrueckii_subsp._bulgaricus	77.9	73.4	73.2	80.4	78.8	80.4	80.4	80.4	80.4	80.4	80.4	80.1	75.7	73.9	74.8	80.6	80.8	75.5	76.8	78.8	79	78.8	78.8	74.6	77.5	77.5	75.5	74.8	75.2	73.2	72.9	75.7	77.2	77.2	76.7	77.2	76.7	76.1	77.2	77.2	77.2	77.5	77	74.5	77.5	77.2	77.2	79	79
Lactobacillus_delbrueckii_subsp._bulgaricus	77.5	72.5	72.3	78.4	78.8	78.4	78.4	78.4	78.4	78.4	78.1	78.1	74.1	71.8	73.7	79.7	79.9	76.6	79.2	78.8	79	78.8	78.8	73.7	73.7	72.6	77.5	73.3	74.9	74.1	72.6	76.1	76.9	76.9	76.7	76.7	75.2	75.2	76.7	76.7	76.9	76.4	76.7	74.5	76.5	72.5	72.5	74.8	74.8
Lactobacillus_delbrueckii_subsp._bulgaricus	77.5	72.5	72.3	78.4	78.8	78.4	78.4	78.4	78.4	78.4	78.1	78.1	74.1	71.8	73.7	79.7	79.9	76.6	79.2	78.8	79	78.8	78.8	73.7	73.7	72.6	77.5	73.3	74.9	74.1	72.6	76.1	76.9	76.9	76.7	76.7	75.2	75.2	76.7	76.7	76.9	76.4	76.7	74.5	76.5	72.5	72.5	74.8	74.8
Lactobacillus_delbrueckii_subsp._delbrueckii	76.6	71.7	71.6	77.4	78.4	77.4	77.4	77.4	77.4	77.4	77	77	73	71.5	72.6	79	79.2	76.3	78.8	78.4	78.6	78.4	78.4	73.2	73	72.6	76.4	72.3	73.9	73.2	71.5	75.4	76.5	76.5	76.3	76.3	75	75	76.4	76.4	76.6	75.5	76.4	74.3	76.3	72.3	72.3	74.6	74.6
Lactobacillus_delbrueckii_subsp._delbrueckii	77.9	73.4	73.2	80.4	78.8	80.4	80.4	80.4	80.4	80.4	80.4	80.1	75.7	73.9	74.8	80.6	80.8	75.5	76.8	78.8	79	78.8	78.8	74.6	77.5	77.5	75.5	74.8	75.2	73.2	72.9	75.7	77.2	77.2	76.7	77.2	76.7	76.1	77.2	77.2	77.2	77.5	77	74.5	77.5	77.2	77.2	79	79
Lactobacillus_delbrueckii_subsp._indicus	77	72.6	72.5	78.3	78.4	78.3	78.3	78.3	78.3	78.3	77.9	77.9	74.1	71.3	73.6	79.7	79.9	76.6	78.6	78.4	78.6	78.4	78.4	74.2	73.9	72.3	77.5	73.6	75.2	74.1	71.8	75.5	76.7	76.7	76.5	76.5	75.2	75.2	76.6	76.6	76.8	76.4	76.6	74.8	76.4	72.5	72.5	74.8	74.8
Lactobacillus_delbrueckii_subsp._indicus	77	72.6	72.5	78.3	78.4	78.3	78.3	78.3	78.3	78.3	77.9	77.9	74.1	71.3	73.6	79.7	79.9	76.6	78.6	78.4	78.6	78.4	78.4	74.2	73.9	72.3	77.5	73.6	75.2	74.1	71.8	75.5	76.7	76.7	76.5	76.5	75.2	75.2	76.6	76.6	76.8	76.4	76.6	74.8	76.4	72.5	72.5	74.8	74.8
Lactobacillus_delbrueckii_subsp._lactis	77.2	72.3	72.1	77.9	79	77.9	77.9	77.9	77.9	77.9	77.5	77.5	73.6	71.7	73.2	79.2	79.3	76.8	79.3	79	79.2	79	79	73.6	73.6	73	77	72.8	74.5	73.9	72.3	75.9	76.9	77	76.8	76.8	75.4	75.4	76.8	76.8	77	75.9	76.8	74.6	76.6	72.6	72.6	75	75
Lactobacillus_delbrueckii_subsp._lactis	77.2	72.3	72.1	77.9	79	77.9	77.9	77.9	77.9	77.9	77.5	77.5	73.6	71.5	73.2	79.2	79.3	76.8	79.3	79	79.2	79	79	73.6	73.6	73	77	72.8	74.5	73.5	72	75.9	76.9	76.9	76.7	76.7	75.4	75.4	76.8	76.8	77	75.9	76.8	74.6	76.6	72.6	72.6	75	75
Lactobacillus_delbrueckii_subsp._lactis	77.9	73.4	73.2	80.4	78.8	80.4	80.4	80.4	80.4	80.4	80.4	80.1	75.7	73.9	74.8	80.6	80.8	75.5	76.8	78.8	79	78.8	78.8	74.6	77.5	77.5	75.5	74.8	75.2	73.2	72.9	75.7	77.2	77.2	76.7	77.2	76.7	76.1	77.2	77.2	77.2	77.5	77	74.5	77.5	77.2	77.2	79	79
Lactobacillus_delbrueckii_subsp._lactis	77.9	73.4	73.2	80.4	78.8	80.4	80.4	80.4	80.4	80.4	80.4	80.1	75.7	73.9	74.8	80.6	80.8	75.5	76.8	78.8	79	78.8	78.8	74.6	77.5	77.5	75.5	74.8	75.2	73.2	72.9	75.7	77.2	77.2	76.7	77.2	76.7	76.1	77.2	77.2	77.2	77.5	77	74.5	77.5	77.2	77.2	79	79
Lactobacillus_durianis	74.8	75	75.2	78.2	76.7	78.2	78.2	78.2	78.1	78.1	78.1	78.1	78.1	77.4	75.5	78.1	77.9	73.2	76.8	76.7	76.9	76.8	76.8	80.1	79	80.3	74.8	78.1	78.6	75	74.5	74.4	81.7	81.7	80.8	81.7	81.3	80.3	81.7	81.7	81.2	82.4	81.5	79	81.9	81.7	81.7	80.6	80.6
Lactobacillus_equicursoris	77.7	75.5	75.7	80.1	80.8	80.1	80.1	80.1	80.1	80.1	79.7	79.7	76.1	73.7	74.6	79.9	80.1	78.3	79.5	80.8	80.6	80.8	80.8	75.9	75.2	73.7	79.9	75.4	76.3	74.3	73.2	77.7	78.7	78.8	78.4	78.8	77.7	77.7	78.8	78.8	79	77	78.6	77	78.6	73	73	75.5	75.5
Lactobacillus_fabifermentans	77.5	75.9	76.3	76.3	77	76.3	76.3	76.3	76.4	76.4	76.1	76.1	75.5	77.7	78.8	77.8	77.9	74.3	75	77	77.2	77.2	77.2	75.5	75	75	78.4	77.5	79.2	78.3	74.5	77.5	81.7	81.7	81.2	81.7	80.6	80.1	81.7	81.7	81.2	80.3	81.5	78.1	81.5	78.8	78.8	78.6	78.6
Lactobacillus_farciminis	80.8	80.4	80.6	80.4	80.4	80.4	80.4	80.4	80.4	80.4	80.1	80.1	82.1	78.8	89.3	81.5	81.7	78.3	80.8	80.4	80.6	80.4	80.4	80.4	75.5	77.4	78.1	80.8	81	81.5	81.2	75.2	77.4	77.4	77.7	77.4	76.4	76.1	77.4	77.4	77.2	81	77.2	75	77.2	79.7	79.7	79.2	79.2
Lactobacillus_farraginis	76.6	75.9	76.1	76.9	75.8	76.9	76.9	76.9	77	77	77	77	77.2	77	76.3	79.2	79.3	73.6	75.9	75.8	75.9	75.9	75.9	75.5	80.6	77.4	75.2	76.4	76.8	76.8	73.2	73.6	79.5	79.5	79.3	79.5	78.6	78.3	79.5	79.5	79	79.9	79.5	77	79.7	85.1	85.1	85.3	85.3
Lactobacillus_fermentum	75.4	72.1	72.3	75.7	76.3	75.7	75.7	75.7	75.7	75.7	75.4	75.4	76.1	72.5	71.6	76.8	76.8	73.6	73.2	76.3	76.4	76.3	76.3	75	82.6	77.4	73.9	74.8	75.4	72.3	70.8	72.1	79.9	79.9	79.3	79.9	79.3	78.6	79.9	79.9	79.9	80.8	80.1	76.8	79.7	75.7	75.7	80.1	80.1
Lactobacillus_fermentum	75.7	72.5	72.6	75.9	76.4	75.9	75.9	75.9	75.9	75.9	75.5	75.5	75.9	72.5	71.7	76.6	76.6	73.4	73	76.4	76.6	76.4	76.4	74.8	82.8	77.2	74.3	74.8	75.4	72.5	70.8	71.9	80.3	80.3	79.7	80.3	79.7	78.8	80.3	80.3	80.3	80.6	80.4	77.2	80.1	75.7	75.7	79.7	79.7
Lactobacillus_fermentum	75.4	72.3	72.5	75.5	76.1	75.5	75.5	75.5	75.5	75.5	75.2	75.2	75.9	72.6	71.6	76.6	76.6	73.4	73.2	76.1	76.3	76.1	76.1	74.8	82.8	77.2	73.9	74.8	75.4	72.1	70.7	71.9	80.1	80.1	79.5	80.1	79.5	78.8	80.1	80.1	80.1	80.6	80.3	77	79.9	75.7	75.7	80.1	80.1
Lactobacillus_fermentum	75.7	72.5	72.6	75.9	76.4	75.9	75.9	75.9	75.9	75.9	75.5	75.5	75.9	72.5	71.7	76.5	76.6	73.4	73	76.4	76.6	76.4	76.4	74.8	82.8	77.2	74.3	74.8	75.4	72.5	70.8	71.9	80.3	80.3	79.7	80.3	79.7	78.8	80.3	80.3	80.3	80.6	80.4	77.2	80.1	75.7	75.7	79.7	79.7
Lactobacillus_fermentum	75.7	72.1	72.3	75.9	76.3	75.9	75.9	75.9	75.9	75.9	75.5	75.5	75.9	72.5	71.9	76.5	76.6	73.2	72.8	76.3	76.4	76.3	76.3	75.2	82.8	77.2	74.1	75	75.4	72.5	71	71.7	80.3	80.3	79.7	80.3	79.7	78.8	80.3	80.3	80.3	80.6	80.4	77.2	80.1	75.9	75.9	79.7	79.7
Lactobacillus_fermentum	75.2	72.3	72.5	75.4	75.9	75.4	75.4	75.4	75.4	75.4	75	75	75.7	72.1	71.4	75.9	75.9	72.4	72.5	75.9	76.1	75.9	75.9	74.5	82.4	77	73.7	74.5	75	71.9	70.7	71.7	80.1	80.1	79.5	80.1	79.5	78.6	80.1	80.1	80.1	80.1	80.3	77	79.9	75.4	75.4	79.3	79.3
Lactobacillus_fermentum	75.7	72.5	72.6	75.9	76.4	75.9	75.9	75.9	75.9	75.9	75.5	75.5	75.9	72.5	71.7	76.5	76.5	73	73	76.4	76.6	76.4	76.4	74.8	82.8	77.2	74.3	74.8	75.4	72.5	70.8	71.9	80.3	80.3	79.7	80.3	79.7	78.8	80.3	80.3	80.3	80.6	80.4	77.2	80.1	75.7	75.7	79.7	79.7
Lactobacillus_fermentum	75.7	72.5	72.6	75.9	76.4	75.9	75.9	75.9	75.9	75.9	75.5	75.5	75.9	72.5	71.7	76.5	76.5	73	73	76.4	76.6	76.4	76.4	74.8	82.8	77.2	74.3	74.8	75.4	72.5	70.8	71.9	80.3	80.3	79.7	80.3	79.7	78.8	80.3	80.3	80.3	80.6	80.4	77.2	80.1	75.7	75.7	79.7	79.7
Lactobacillus_florum	73.4	72.6	72.8	74.3	73	74.3	74.3	74.3	74.3	74.3	74.3	74.3	74.8	78.1	75.4	75	75.2	73.2	75	73	73.2	73	73	75	73.6	78.1	73.7	75.9	74.5	74.5	73.7	73.2	77.4	77.4	77.5	77.4	77	76.6	77.4	77.4	77.4	77.7	77.4	75.7	77.5	77.2	77.2	79.7	79.7
Lactobacillus_florum	73.4	72.5	72.6	74.3	72.8	74.3	74.3	74.3	74.3	74.3	74.3	74.3	74.3	77.9	75	74.8	75	73	74.8	72.8	73	72.8	72.8	74.6	73.2	77.9	73.6	75.5	74.1	74.1	73.7	73.4	77	77	77.2	77	76.6	76.3	77	77	77	77.4	77	75.2	77.2	77.2	77.2	79.3	79.3
Lactobacillus_formosensis	80.6	80.4	80.6	79.9	79.9	79.9	79.9	79.9	79.9	79.9	79.5	79.5	81.9	79	88.8	80.8	81	78.3	80.4	79.9	80.1	79.9	79.9	79.9	75.4	77.4	78.3	80.8	80.6	80.8	80.8	75.8	78.1	78.1	78.5	78.1	77.4	77	78.3	78.3	77.4	81	78.1	75.2	78.1	80.4	80.4	79.3	79.3
Lactobacillus_fructivorans	77.5	76.1	76.3	75.7	75.5	75.7	75.7	75.7	75.7	75.7	75.4	75.4	75.9	76.1	77.9	75.7	75.9	73.9	75.5	75.5	75.7	75.5	75.5	74.6	75.9	81.2	77	77.5	77	74.8	74.3	74.6	77.2	77.2	77.4	77.2	76.6	76.3	77.2	77.2	77.2	79.9	77.4	74.8	77	79.2	79.2	83.2	83.2
Lactobacillus_fructivorans	74.8	72.8	73	73.4	73.2	73.4	73.4	73.4	73.4	73.4	73.4	73.4	74.3	72.1	75	73.6	73.7	71.7	72.6	73.2	73.4	73.2	73.2	72.1	74.8	77.2	73.4	73.7	73.2	71.9	71.9	72.3	73.6	73.6	73.6	73.6	73	72.5	73.6	73.6	73.6	76.1	73.7	71.4	73.4	76.3	76.3	80.6	80.6
Lactobacillus_fuchuensis	76.4	71.7	71.9	76.4	77	76.4	76.4	76.4	76.4	76.4	76.1	76.1	77	79.5	77.7	75	75.2	76.3	76.6	77	76.8	77	77	77.5	71.7	75.4	76.1	77.4	77.9	77.7	76.1	77.2	75.5	75.5	75.5	75.5	74.3	74.8	75.5	75.5	75.2	75.2	75.7	73	75.4	75.4	75.4	73.9	73.9
Lactobacillus_furfuricola	78.6	77.9	78.1	80.4	80.6	80.4	80.4	80.4	80.4	80.4	80.1	80.1	78.1	76.6	86.4	79.9	80.1	77.2	78.3	80.6	80.4	80.6	80.6	78.6	71.7	75.2	78.4	77.2	78.1	79.9	79.3	74.5	74.5	74.5	75	74.5	74.3	73.2	74.5	74.5	74.8	77.7	74.3	73.4	74.3	77	77	76.4	76.4
Lactobacillus_gallinarum	86.1	75	75.2	92.9	92.2	92.9	92.9	92.9	92.9	92.9	92.6	92.6	78.1	77.5	80.8	95.1	95.5	77.7	81	92.2	92.4	92.2	92.2	77.7	73.9	76.8	85.3	78.1	78.4	78.3	76.3	81.2	76.9	76.9	77.4	77	75.9	75.5	77	77	77.2	78.8	76.8	74.6	76.8	78.3	78.3	79.2	79.2
Lactobacillus_gallinarum	86.1	75	75.2	92.9	92.2	92.9	92.9	92.9	92.9	92.9	92.6	92.6	78.1	77.5	80.8	95.1	95.5	77.7	81	92.2	92.4	92.2	92.2	77.7	73.9	76.8	85.3	78.1	78.4	78.3	76.3	81.2	76.9	76.9	77.4	77	75.9	75.5	77	77	77.2	78.8	76.8	74.6	76.8	78.3	78.3	79.2	79.2
Lactobacillus_gallinarum	86.1	75	75.2	92.9	92.2	92.9	92.9	92.9	92.9	92.9	92.6	92.6	78.1	77.5	80.8	95.1	95.5	77.7	81	92.2	92.4	92.2	92.2	77.7	73.9	76.8	85.3	78.1	78.4	78.3	76.3	81.2	76.9	76.9	77.4	76.9	75.9	75.5	77	77	77.2	78.8	76.8	74.6	76.8	78.3	78.3	79.2	79.2
Lactobacillus_gasseri	84.2	74.5	74.6	87.7	88.6	87.7	87.7	87.7	87.7	87.7	87.3	87.3	80.8	80.3	81.2	87.7	87.9	79	80.6	88.6	88.8	88.6	88.6	76.1	74.1	78.4	85.1	78.1	77.7	79.9	79	82.1	76.1	76.1	75.9	76.1	75.2	74.6	76.1	76.1	76.3	78.4	76.3	75	75.9	78.4	78.4	80.1	80.1
Lactobacillus_gasseri	84.2	74.5	74.6	87.7	88.6	87.7	87.7	87.7	87.7	87.7	87.3	87.3	80.8	80.3	81.2	87.7	87.9	79	80.6	88.6	88.8	88.6	88.6	76.1	74.1	78.4	85.1	78.1	77.7	79.9	79	82.1	76.1	76.1	75.9	76.1	75.2	74.6	76.1	76.1	76.3	78.4	76.3	75	75.9	78.4	78.4	80.1	80.1
Lactobacillus_gasseri	84.4	75.4	75.5	86.8	88.2	86.8	86.8	86.8	86.8	86.8	86.4	86.4	80.4	79.7	81.2	87.1	87.3	79.9	81.5	88.2	88.4	88.2	88.2	76.4	74.8	78.1	85	78.1	77.4	79.9	79.5	82.6	77	77	76.8	77	75.9	75.5	77	77	77.2	78.3	77.2	75.5	76.8	78.3	78.3	79.9	79.9
Lactobacillus_gasseri	84.6	74.3	74.5	87.7	88.6	87.7	87.7	87.7	87.7	87.7	87.3	87.3	80.8	80.6	81.9	87.7	87.9	78.6	80.3	88.6	88.8	88.6	88.6	76.1	73.9	78.4	85.5	78.8	78.4	80.3	79.2	82.4	76.4	76.4	76.3	76.4	75.5	75	76.4	76.4	76.3	78.8	76.6	75	76.3	78.7	78.7	80.3	80.3
Lactobacillus_gasseri	84.2	74.5	74.6	87.7	88.6	87.7	87.7	87.7	87.7	87.7	87.3	87.3	80.8	80.3	81.2	87.7	87.9	79	80.6	88.6	88.8	88.6	88.6	76.1	74.1	78.4	85.1	78.1	77.7	79.9	79	82.1	75.9	76.1	75.9	76.1	75.2	74.6	76.1	76.1	76.3	78.4	76.3	75	75.9	78.3	78.3	80.1	80.1
Lactobacillus_gasseri	84.2	74.5	74.6	87.7	88.6	87.7	87.7	87.7	87.7	87.7	87.3	87.3	80.8	80.3	81.2	87.7	87.9	79	80.6	88.6	88.8	88.6	88.6	76.1	74.1	78.4	85.1	78.1	77.7	79.9	79	82.1	75.9	76.1	75.9	76.1	75.2	74.6	76.1	76.1	76.3	78.4	76.3	75	75.9	78.3	78.3	80.1	80.1
Lactobacillus_gasseri	84.4	75.4	75.5	87.5	87.9	87.5	87.5	87.5	87.5	87.5	87.1	87.1	80.8	80.6	81	87.5	87.7	79.5	81	87.9	88	87.9	87.9	76.1	74.3	79	84.6	78.4	77.5	79.5	80.1	83.2	76.7	76.8	76.6	76.8	75.9	75.4	76.8	76.8	77	78.4	77	75.4	76.6	78.6	78.6	79.9	79.9
Lactobacillus_gasseri	84.2	74.8	75	87.3	88.6	87.3	87.3	87.3	87.3	87.3	87	87	80.8	80.3	81.5	87.3	87.5	78.6	80.3	88.6	88.4	88.6	88.6	76.4	74.5	78.4	84.8	78.1	77.7	79.9	79.3	82.1	75.9	76.1	75.9	76.1	75.2	74.6	76.1	76.1	76.3	78.1	76.3	75	75.9	78.7	78.7	80.1	80.1
Lactobacillus_gasseri	84.1	74.3	74.5	87.5	88.4	87.5	87.5	87.5	87.5	87.5	87.1	87.1	80.6	80.1	81	87.5	87.7	78.8	80.4	88.4	88.6	88.4	88.4	75.9	74.3	78.3	85	77.9	77.5	79.7	78.8	81.9	75.9	76.1	75.9	76.1	75.2	74.6	76.1	76.1	76.3	78.3	76.3	75	75.9	78.1	78.1	79.9	79.9
Lactobacillus_gasseri	84.2	74.5	74.6	87.7	88.6	87.7	87.7	87.7	87.7	87.7	87.3	87.3	80.8	80.3	81.2	87.7	87.9	79	80.6	88.6	88.8	88.6	88.6	76.1	74.1	78.4	85.1	78.1	77.7	79.9	79	82.1	75.9	76.1	75.9	76.1	75.2	74.6	76.1	76.1	76.3	78.4	76.3	75	75.9	78.3	78.3	79.9	79.9
Lactobacillus_gasseri	84.2	73.7	74.6	87.7	88.6	87.7	87.7	87.7	87.7	87.7	87.3	87.3	80.8	80.3	81.2	87.7	87.9	79	80.6	88.6	88.8	88.6	88.6	76.1	74.1	78.4	85.1	78.1	77.7	79.9	79	82.1	75.9	75.9	75.9	76.1	75.2	74.6	76.1	76.1	76.3	78.4	76.3	75	75.9	78.3	78.3	79.9	79.9
Lactobacillus_gasseri	84.2	73.7	74.6	87.7	88.6	87.7	87.7	87.7	87.7	87.7	87.3	87.3	80.8	80.3	81.2	87.7	87.9	79	80.6	88.6	88.8	88.6	88.6	76.1	74.1	78.4	85.1	78.1	77.7	79.9	79	82.1	75.9	75.9	75.8	76.1	75.2	74.6	76.1	76.1	76.3	78.4	76.3	75	75.9	78.3	78.3	79.9	79.9
Lactobacillus_gasseri	84.2	73.7	74.6	87.7	88.6	87.7	87.7	87.7	87.7	87.7	87.3	87.3	80.8	80.3	81.2	87.7	87.9	79	80.6	88.6	88.8	88.6	88.6	76.1	74.1	78.4	85.1	78.1	77.7	79.9	79	82.1	75.9	75.9	75.8	76.1	75.2	74.6	76.1	76.1	76.3	78.4	76.3	75	75.9	78.3	78.3	79.9	79.9
Lactobacillus_gasseri	84.4	75	75.9	87.1	88	87.1	87.1	87.1	87.1	87.1	86.8	86.8	81	80.1	81.2	87.1	87.3	79.9	81.3	88	88.2	88	88	76.4	74.8	78.4	85.3	78.1	77.7	79.7	79.8	82.8	77	77	76.9	77	76.1	75.7	77.2	77.2	77.4	78.3	77.4	75.7	77	78.4	78.4	79.9	79.9
Lactobacillus_gasseri	84.2	73.7	74.6	87.7	88.6	87.7	87.7	87.7	87.7	87.7	87.3	87.3	80.8	80.3	81.2	87.7	87.9	79	80.6	88.6	88.8	88.6	88.6	76.1	74.1	78.4	85.1	78.1	77.7	79.5	78.7	82.1	75.9	75.9	75.8	75.9	75.2	74.6	76.1	76.1	76.3	78.4	76.3	75	75.9	78.3	78.3	79.9	79.9
Lactobacillus_gastricus	71.7	73.2	73.4	73.7	72.6	73.7	73.7	73.7	73.7	73.7	73.4	73.4	76.1	72.5	71.9	74.8	75	73	73.9	72.6	72.5	72.6	72.6	77.9	79.5	77	73	74.8	76.8	71	71.4	73	78.8	78.8	78.8	78.8	78.4	77.4	78.8	78.8	78.8	79.2	79	76.6	78.6	76.3	76.3	77	77
Lactobacillus_gigeriorum	85.5	75.5	75.7	87.9	87.1	87.9	87.9	87.9	87.9	87.9	87.5	87.5	79.2	77.4	80.4	87.9	87.9	78.1	80.1	87.1	87	87.1	87.1	79	73.4	79.2	85.5	75.7	76.3	78.1	76.6	83.3	75.4	75.4	75.9	75.4	75	74.1	75.4	75.4	75	77.4	75.2	72.1	75.2	76.6	76.6	76.3	76.3
Lactobacillus_hamsteri	86.8	74.1	74.3	90.9	91.5	90.9	90.9	90.9	90.9	90.9	90.6	90.6	77.7	76.3	81	91.1	91.3	80.3	81	91.5	91.3	91.5	91.5	77	74.8	77.7	86.1	76.8	77	77.7	76.8	83.7	76.4	76.4	76.3	76.4	75.4	75.2	76.4	76.4	76.6	77.5	76.3	74.1	76.3	76.8	76.8	77.9	77.9
Lactobacillus_helsingborgensis	85.5	75.7	75.5	85.5	84.6	85.5	85.5	85.5	85.5	85.5	85.1	85.1	78.3	76.1	77.5	83.9	84.1	77.4	80.4	84.6	84.4	84.6	84.6	77.2	73.6	77.5	87.5	75	74.8	77.4	78.6	86.4	75.4	75.4	75.5	75.4	73.7	74.8	75.4	75.4	75.2	75.4	75.5	72.1	75.2	76.7	76.7	75.9	75.9
Lactobacillus_helveticus	86.8	75.2	75.4	93.5	92.6	93.5	93.5	93.5	93.5	93.5	93.1	93.1	78.4	77.4	80.8	98.4	98.7	78.3	79.7	92.6	92.8	92.6	92.6	78.1	74.5	77.5	84.4	76.8	77.2	79	76.1	81.3	78.1	78.1	77.9	78.1	77	76.6	78.1	78.1	78.3	79.2	77.9	75.5	77.9	77.9	77.9	79	79
Lactobacillus_helveticus	87.1	75.2	75.4	93.5	92.6	93.5	93.5	93.5	93.5	93.5	93.1	93.1	78.8	77.4	80.8	98.7	99.1	78.6	80.1	92.6	92.8	92.6	92.6	78.4	74.8	77.9	84.8	77.2	77.5	79.3	76.4	81.7	78.1	78.1	77.9	78.1	77	76.6	78.1	78.1	78.3	79.2	77.9	75.5	77.9	78.3	78.3	79.3	79.3
Lactobacillus_helveticus	87	74.6	74.8	93.3	92.4	93.3	93.3	93.3	93.3	93.3	92.9	92.9	78.6	77.5	80.3	98.6	98.9	78.4	79.9	92.4	92.6	92.4	92.4	78.3	74.3	77.4	84.6	77	77.4	79.2	76.6	81.5	77.5	77.5	77.4	77.5	76.4	76.1	77.5	77.5	77.7	78.6	77.4	75	77.4	77.6	77.6	78.8	78.8
Lactobacillus_helveticus	86.8	75.2	75.4	93.5	92.6	93.5	93.5	93.5	93.5	93.5	93.1	93.1	78.4	77.4	80.8	98.4	98.7	78.3	79.7	92.6	92.8	92.6	92.6	78.1	74.5	77.5	84.4	76.8	77.2	79	76.1	81.3	78.1	78.1	77.9	78.1	77	76.6	78.1	78.1	78.3	79.2	77.9	75.5	77.9	77.8	77.8	79	79
Lactobacillus_helveticus	87	74.6	74.8	93.3	92.4	93.3	93.3	93.3	93.3	93.3	92.9	92.9	78.6	77.5	80.3	98.6	98.9	78.4	79.9	92.4	92.6	92.4	92.4	78.3	74.3	77.4	84.6	77	77.4	79.2	76.6	81.5	77.5	77.5	77.4	77.5	76.4	76.1	77.5	77.5	77.7	78.6	77.4	75	77.4	77.6	77.6	78.8	78.8
Lactobacillus_helveticus	87	74.6	74.8	93.3	92.4	93.3	93.3	93.3	93.3	93.3	92.9	92.9	78.6	77.5	80.3	98.6	98.9	78.4	79.9	92.4	92.6	92.4	92.4	78.3	74.3	77.4	84.6	77	77.4	79.2	76.6	81.5	77.5	77.5	77.4	77.5	76.4	76.1	77.5	77.5	77.7	78.6	77.4	75	77.4	77.6	77.6	78.8	78.8
Lactobacillus_helveticus	87	74.6	74.8	93.3	92.4	93.3	93.3	93.3	93.3	93.3	92.9	92.9	78.6	77.5	80.3	98.6	98.9	78.4	79.9	92.4	92.6	92.4	92.4	78.3	74.3	77.4	84.6	77	77.4	79.2	76.6	81.5	77.5	77.5	77.4	77.5	76.4	76.1	77.5	77.5	77.7	78.6	77.4	75	77.4	77.6	77.6	78.8	78.8
Lactobacillus_helveticus	87	74.6	74.8	93.3	92.4	93.3	93.3	93.3	93.3	93.3	92.9	92.9	78.6	77.5	80.3	98.6	98.9	78.4	79.9	92.4	92.6	92.4	92.4	78.3	74.3	77.4	84.6	77	77.4	79.2	76.6	81.5	77.5	77.5	77.4	77.5	76.4	76.1	77.5	77.5	77.7	78.6	77.4	75	77.4	77.6	77.6	78.8	78.8
Lactobacillus_helveticus	87	74.6	74.8	93.3	92.4	93.3	93.3	93.3	93.3	93.3	92.9	92.9	78.6	77.5	80.3	98.6	98.9	78.4	79.9	92.4	92.6	92.4	92.4	78.3	74.3	77.4	84.6	77	77.4	79.2	76.6	81.5	77.5	77.5	77.4	77.5	76.4	76.1	77.5	77.5	77.7	78.6	77.4	75	77.4	77.6	77.6	78.8	78.8
Lactobacillus_helveticus	86.8	75.2	75.4	93.5	92.6	93.5	93.5	93.5	93.5	93.5	93.1	93.1	78.4	77.4	80.8	98.4	98.7	78.3	79.7	92.6	92.8	92.6	92.6	78.1	74.5	77.5	84.4	76.8	77.2	79	76.1	81.3	78.1	78.1	77.9	78.1	77	76.6	78.1	78.1	78.3	79.2	77.9	75.5	77.9	77.8	77.8	79	79
Lactobacillus_helveticus	86.8	74.5	74.6	93.1	92.2	93.1	93.1	93.1	93.1	93.1	92.8	92.8	78.4	77.4	80.1	98.4	98.7	78.3	79.7	92.2	92.4	92.2	92.2	78.1	74.5	77.2	84.4	76.8	77.2	79	76.4	81.3	77.5	77.5	77.4	77.5	76.4	76.1	77.5	77.5	77.7	78.4	77.4	75	77.4	77.4	77.4	78.6	78.6
Lactobacillus_helveticus	87	74.6	74.8	93.3	92.4	93.3	93.3	93.3	93.3	93.3	92.9	92.9	78.6	77.5	80.3	98.6	98.9	78.4	79.9	92.4	92.6	92.4	92.4	78.3	74.3	77.4	84.6	77	77.4	79.2	76.6	81.5	77.5	77.5	77.4	77.5	76.4	76.1	77.5	77.5	77.7	78.6	77.4	75	77.4	77.6	77.6	78.8	78.8
Lactobacillus_helveticus	86.8	74.5	74.6	93.1	92.2	93.1	93.1	93.1	93.1	93.1	92.8	92.8	78.4	77.4	80.1	98.4	98.7	78.3	79.7	92.2	92.4	92.2	92.2	78.1	74.5	77.2	84.4	76.8	77.2	79	76.4	81.3	77.5	77.5	77.4	77.5	76.4	76.1	77.5	77.5	77.7	78.4	77.4	75	77.4	77.4	77.4	78.6	78.6
Lactobacillus_helveticus	87	74.6	74.8	93.3	92.4	93.3	93.3	93.3	93.3	93.3	92.9	92.9	78.6	77.5	80.3	98.6	98.9	78.4	79.9	92.4	92.6	92.4	92.4	78.3	74.3	77.4	84.6	77	77.4	79.2	76.6	81.5	77.5	77.5	77.4	77.5	76.4	76.1	77.5	77.5	77.7	78.6	77.4	75	77.4	77.6	77.6	78.8	78.8
Lactobacillus_helveticus	87	74.6	74.8	93.3	92.4	93.3	93.3	93.3	93.3	93.3	92.9	92.9	78.6	77.5	80.3	98.6	98.9	78.4	79.9	92.4	92.6	92.4	92.4	78.3	74.3	77.4	84.6	77	77.4	79.2	76.6	81.5	77.5	77.5	77.4	77.5	76.4	76.1	77.5	77.5	77.7	78.6	77.4	75	77.4	77.6	77.6	78.8	78.8
Lactobacillus_helveticus	87	74.6	74.8	93.3	92.4	93.3	93.3	93.3	93.3	93.3	92.9	92.9	78.6	77.5	80.3	98.6	98.9	78.4	79.9	92.4	92.6	92.4	92.4	78.3	74.3	77.4	84.6	77	77.4	79.2	76.6	81.5	77.5	77.5	77.4	77.5	76.4	76.1	77.5	77.5	77.7	78.6	77.4	75	77.4	77.6	77.6	78.8	78.8
Lactobacillus_helveticus	86.8	74.5	74.6	93.1	92.2	93.1	93.1	93.1	93.1	93.1	92.8	92.8	78.4	77.7	80.1	98.4	98.7	78.3	79.7	92.2	92.4	92.2	92.2	78.1	74.1	77.2	84.4	76.8	77.2	79	76.4	81.3	77.4	77.4	77.2	77.4	76.3	75.9	77.4	77.4	77.5	78.4	77.2	74.8	77.2	77.4	77.4	78.6	78.6
Lactobacillus_helveticus	87	74.6	74.8	93.3	92.4	93.3	93.3	93.3	93.3	93.3	92.9	92.9	78.6	77.5	80.3	98.6	98.9	78.4	79.9	92.4	92.6	92.4	92.4	78.3	74.3	77.4	84.6	77	77.4	79.2	76.6	81.5	77.5	77.5	77.4	77.5	76.4	76.1	77.5	77.5	77.7	78.6	77.4	75	77.4	77.6	77.6	78.8	78.8
Lactobacillus_helveticus	87	74.6	74.8	93.3	92.4	93.3	93.3	93.3	93.3	93.3	92.9	92.9	78.6	77.5	80.3	98.6	98.9	78.4	79.9	92.4	92.6	92.4	92.4	78.3	74.3	77.4	84.6	77	77.4	79.2	76.6	81.5	77.5	77.5	77.4	77.5	76.4	76.1	77.5	77.5	77.7	78.6	77.4	75	77.4	77.6	77.6	78.8	78.8
Lactobacillus_helveticus	86.8	74.5	74.6	93.1	92.2	93.1	93.1	93.1	93.1	93.1	92.8	92.8	78.4	77.4	80.1	98.4	98.7	78.3	79.7	92.2	92.4	92.2	92.2	78.1	74.5	77.2	84.4	76.8	77.2	79	76.4	81.3	77.5	77.5	77.4	77.5	76.4	76.1	77.5	77.5	77.7	78.4	77.4	75	77.4	77.4	77.4	78.6	78.6
Lactobacillus_helveticus	87	74.6	74.8	93.3	92.4	93.3	93.3	93.3	93.3	93.3	92.9	92.9	78.6	77.5	80.3	98.6	98.9	78.4	79.9	92.4	92.6	92.4	92.4	78.3	74.3	77.4	84.6	77	77.4	79.2	76.6	81.5	77.5	77.5	77.4	77.5	76.4	76.1	77.5	77.5	77.7	78.6	77.4	75	77.4	77.6	77.6	78.8	78.8
Lactobacillus_helveticus	86.8	75.2	75.4	93.5	92.6	93.5	93.5	93.5	93.5	93.5	93.1	93.1	78.4	77.4	80.8	98.4	98.7	78.3	79.7	92.6	92.8	92.6	92.6	78.1	74.5	77.5	84.4	76.8	77.2	79	76.1	81.3	78.1	78.1	77.9	78.1	77	76.6	78.1	78.1	78.3	79.2	77.9	75.5	77.9	77.8	77.8	79	79
Lactobacillus_helveticus	87	74.6	74.8	93.3	92.4	93.3	93.3	93.3	93.3	93.3	92.9	92.9	78.6	77.5	80.3	98.6	98.9	78.4	79.9	92.4	92.6	92.4	92.4	78.3	74.3	77.4	84.6	77	77.4	79.2	76.6	81.5	77.5	77.5	77.4	77.5	76.4	76.1	77.5	77.5	77.7	78.6	77.4	75	77.4	77.6	77.6	78.8	78.8
Lactobacillus_helveticus	87	74.6	74.8	93.3	92.4	93.3	93.3	93.3	93.3	93.3	92.9	92.9	78.6	77.5	80.3	98.6	98.9	78.4	79.9	92.4	92.6	92.4	92.4	78.3	74.3	77.4	84.6	77	77.4	79.2	76.6	81.5	77.5	77.5	77.4	77.5	76.4	76.1	77.5	77.5	77.7	78.6	77.4	75	77.4	77.6	77.6	78.8	78.8
Lactobacillus_helveticus	87	74.6	74.8	93.3	92.4	93.3	93.3	93.3	93.3	93.3	92.9	92.9	78.6	77.5	80.3	98.6	98.9	78.4	79.9	92.4	92.6	92.4	92.4	78.3	74.3	77.4	84.6	77	77.4	79.2	76.6	81.5	77.5	77.5	77.4	77.5	76.4	76.1	77.5	77.5	77.7	78.6	77.4	75	77.4	77.6	77.6	78.8	78.8
Lactobacillus_helveticus	86.8	74.5	74.6	93.1	92.2	93.1	93.1	93.1	93.1	93.1	92.8	92.8	78.4	77.4	80.1	98.4	98.7	78.3	79.7	92.2	92.4	92.2	92.2	78.1	74.5	77.2	84.4	76.8	77.2	79	76.4	81.3	77.5	77.5	77.4	77.5	76.4	76.1	77.5	77.5	77.7	78.4	77.4	75	77.4	77.4	77.4	78.6	78.6
Lactobacillus_helveticus	86.8	74.5	74.6	93.1	92.2	93.1	93.1	93.1	93.1	93.1	92.8	92.8	78.4	77.4	80.1	98.4	98.7	78.3	79.7	92.2	92.4	92.2	92.2	78.1	74.3	77.2	84.4	76.8	77.2	79	76.4	81.3	77.5	77.5	77.4	77.5	76.4	76.1	77.5	77.5	77.7	78.4	77.4	75	77.4	77.4	77.4	78.6	78.6
Lactobacillus_helveticus	86.8	74.5	74.6	93.1	92.2	93.1	93.1	93.1	93.1	93.1	92.8	92.8	78.4	77.4	80.1	98.4	98.7	78.3	79.7	92.2	92.4	92.2	92.2	78.1	74.5	77.2	84.4	76.8	77.2	79	76.4	81.3	77.5	77.5	77.4	77.5	76.4	76.1	77.5	77.5	77.7	78.4	77.4	75	77.4	77.4	77.4	78.6	78.6
Lactobacillus_helveticus	87	74.6	74.8	93.3	92.4	93.3	93.3	93.3	93.3	93.3	92.9	92.9	78.6	77.5	80.3	98.6	98.9	78.4	79.9	92.4	92.6	92.4	92.4	78.3	74.3	77.4	84.6	77	77.4	79.2	76.6	81.5	77.5	77.5	77.4	77.5	76.4	76.1	77.5	77.5	77.7	78.6	77.4	75	77.4	77.6	77.6	78.8	78.8
Lactobacillus_helveticus	83.2	71.4	71.6	89.5	88.4	89.5	89.5	89.5	89.5	89.5	89.1	89.1	75.5	73.9	76.8	94.6	94.9	75	76.3	88.4	88.6	88.4	88.4	75	71.4	73.7	81.2	73.6	74.1	75.9	73.6	77.9	74.5	74.5	74.3	74.5	73.4	73	74.5	74.5	74.6	75.2	74.3	71.9	74.3	74.1	74.1	75.4	75.4
Lactobacillus_helveticus	86.6	74.3	74.5	92.8	91.8	92.8	92.8	92.8	92.8	92.8	92.4	92.4	78.4	77.2	79.9	98	98.4	77.9	79.3	91.8	92	91.8	91.8	77.9	74.1	76.8	84.1	76.6	77	78.8	76.3	81	77.4	77.4	77.2	77.4	76.3	75.9	77.4	77.4	77.5	78.3	77.2	74.8	77.2	77.2	77.2	78.4	78.4
Lactobacillus_helveticus	83.9	71.9	72.1	90	88.9	90	90	90	90	90	89.7	89.7	76.1	74.3	77.5	95.1	95.5	75.5	77	88.9	89.1	88.9	88.9	75.4	72.1	74.5	81.9	74.3	74.6	76.6	73.7	78.6	74.8	74.8	74.6	74.8	73.7	73.4	74.8	74.8	75	75.7	74.6	72.3	74.6	74.7	74.7	76.1	76.1
Lactobacillus_helveticus	87.1	74.8	75	93.5	92.6	93.5	93.5	93.5	93.5	93.5	93.1	93.1	78.8	77.4	80.4	98.7	99.1	78.6	80.1	92.6	92.8	92.6	92.6	78.4	74.5	77.5	84.8	77.2	77.5	79.3	76.8	81.7	77.7	77.7	77.5	77.7	76.6	76.3	77.7	77.7	77.9	78.8	77.5	75.2	77.5	77.8	77.8	79	79
Lactobacillus_helveticus	87	74.6	74.8	93.3	92.4	93.3	93.3	93.3	93.3	93.3	92.9	92.9	78.6	77.5	80.3	98.6	98.9	78.4	79.9	92.4	92.6	92.4	92.4	78.3	74.3	77.4	84.6	77	77.4	79.2	76.6	81.5	77.5	77.5	77.4	77.5	76.4	76.1	77.5	77.5	77.7	78.6	77.4	75	77.4	77.6	77.6	78.8	78.8
Lactobacillus_helveticus	84.8	72.6	72.8	91.3	90.2	91.3	91.3	91.3	91.3	91.3	90.9	90.9	76.8	75.2	78.4	96.4	96.7	76.8	78.1	90.2	90.4	90.2	90.2	76.4	72.6	75.5	83	75	75.5	77.5	75	79.7	75.9	75.9	75.7	75.9	74.8	74.5	75.9	75.9	76.1	76.6	75.7	73.4	75.7	75.6	75.6	76.8	76.8
Lactobacillus_helveticus	84.6	72.5	72.6	91.1	90	91.1	91.1	91.1	91.1	91.1	90.8	90.8	76.8	75.2	78.3	96.2	96.6	76.6	77.9	90	90.2	90	90	76.4	72.5	75.4	82.8	74.8	75.4	77.4	74.8	79.5	75.7	75.7	75.5	75.7	74.6	74.3	75.7	75.7	75.9	76.4	75.5	73.4	75.5	75.6	75.6	76.6	76.6
Lactobacillus_helveticus	87	74.6	74.8	93.3	92.4	93.3	93.3	93.3	93.3	93.3	92.9	92.9	78.6	77.2	80.3	98.6	98.9	78.4	79.9	92.4	92.6	92.4	92.4	78.3	74.6	77.4	84.6	77	77.4	79.2	76.6	81.5	77.7	77.7	77.5	77.7	76.6	76.3	77.7	77.7	77.9	78.6	77.5	75.2	77.5	77.6	77.6	78.8	78.8
Lactobacillus_helveticus	84.6	72.5	72.6	91.1	90	91.1	91.1	91.1	91.1	91.1	90.8	90.8	76.6	75.4	78.3	96.2	96.6	76.6	77.9	90	90.2	90	90	76.3	72.5	75.4	82.8	74.8	75.4	77.4	74.8	79.5	75.7	75.7	75.5	75.7	74.6	74.3	75.7	75.7	75.9	76.4	75.5	73.2	75.5	75.4	75.4	76.6	76.6
Lactobacillus_helveticus	87	74.6	74.8	93.3	92.4	93.3	93.3	93.3	93.3	93.3	92.9	92.9	78.6	77.5	80.3	98.6	98.9	78.4	79.9	92.4	92.6	92.4	92.4	78.3	74.3	77.4	84.6	77	77.4	79.2	76.6	81.5	77.5	77.5	77.4	77.5	76.4	76.1	77.5	77.5	77.7	78.6	77.4	75	77.4	77.6	77.6	78.8	78.8
Lactobacillus_helveticus	87	74.6	74.8	93.3	92.4	93.3	93.3	93.3	93.3	93.3	92.9	92.9	78.6	77.5	80.3	98.6	98.9	78.4	79.9	92.4	92.6	92.4	92.4	78.3	74.3	77.4	84.6	77	77.4	79.2	76.6	81.5	77.5	77.5	77.4	77.5	76.4	76.1	77.5	77.5	77.7	78.6	77.4	75	77.4	77.6	77.6	78.8	78.8
Lactobacillus_helveticus	87	74.6	74.8	93.3	92.4	93.3	93.3	93.3	93.3	93.3	92.9	92.9	78.6	77.5	80.3	98.6	98.9	78.4	79.9	92.4	92.6	92.4	92.4	78.3	74.3	77.4	84.6	77	77.4	79.2	76.6	81.5	77.5	77.5	77.4	77.5	76.4	76.1	77.5	77.5	77.7	78.6	77.4	75	77.4	77.6	77.6	78.8	78.8
Lactobacillus_helveticus	84.8	72.6	72.8	91.3	90.2	91.3	91.3	91.3	91.3	91.3	90.9	90.9	76.8	75.2	78.4	96.4	96.7	76.8	78.1	90.2	90.4	90.2	90.2	76.4	72.6	75.5	83	75	75.5	77.5	75	79.7	75.9	75.9	75.7	75.9	74.8	74.5	75.9	75.9	76.1	76.6	75.7	73.4	75.7	75.6	75.6	76.8	76.8
Lactobacillus_helveticus	86.8	74.5	74.6	93.1	92.2	93.1	93.1	93.1	93.1	93.1	92.8	92.8	78.6	77.2	80.1	98.4	98.7	78.3	79.7	92.2	92.4	92.2	92.2	78.3	74.3	77.2	84.4	76.8	77.2	79	76.4	81.3	77.5	77.5	77.4	77.5	76.4	76.1	77.5	77.5	77.7	78.4	77.4	75.2	77.4	77.6	77.6	78.6	78.6
Lactobacillus_helveticus	86.8	74.5	74.6	93.1	92.2	93.1	93.1	93.1	93.1	93.1	92.8	92.8	78.4	77.4	80.1	98.4	98.7	78.3	79.7	92.2	92.4	92.2	92.2	78.1	74.5	77.2	84.4	76.8	77.2	79	76.4	81.3	77.5	77.5	77.4	77.5	76.4	76.1	77.5	77.5	77.7	78.4	77.4	75	77.4	77.4	77.4	78.6	78.6
Lactobacillus_helveticus	87	74.6	74.8	93.3	92.4	93.3	93.3	93.3	93.3	93.3	92.9	92.9	78.6	77.5	80.3	98.6	98.9	78.4	79.9	92.4	92.6	92.4	92.4	78.3	74.3	77.4	84.6	77	77.4	79.2	76.6	81.5	77.4	77.5	77.4	77.5	76.4	76.1	77.5	77.5	77.7	78.6	77.4	75	77.4	77.6	77.6	78.8	78.8
Lactobacillus_helveticus	86.8	75.2	75.4	93.5	92.6	93.5	93.5	93.5	93.5	93.5	93.1	93.1	78.4	77.4	80.8	98.4	98.7	78.3	79.7	92.6	92.8	92.6	92.6	78.1	74.5	77.5	84.4	76.8	77.2	79	76.1	81.3	77.9	78.1	77.9	78.1	77	76.6	78.1	78.1	78.3	79.2	77.9	75.5	77.9	77.8	77.8	79	79
Lactobacillus_helveticus	86.8	75.2	75.4	93.5	92.6	93.5	93.5	93.5	93.5	93.5	93.1	93.1	78.4	77.4	80.8	98.4	98.7	78.3	79.7	92.6	92.8	92.6	92.6	78.1	74.5	77.5	84.4	76.8	77.2	79	76.1	81.3	77.9	78.1	77.9	78.1	77	76.6	78.1	78.1	78.3	79.2	77.9	75.5	77.9	77.8	77.8	78.8	78.8
Lactobacillus_helveticus	87.3	75	75.2	93.7	92.8	93.7	93.7	93.7	93.7	93.7	93.3	93.3	79	77.5	80.6	98.9	99.3	78.8	80.3	92.8	92.9	92.8	92.8	78.6	74.6	77.7	85	77.4	77.7	79.5	76.6	81.9	77.8	77.9	77.7	77.9	76.8	76.4	77.9	77.9	78.1	79	77.7	75.4	77.7	77.9	77.9	79	79
Lactobacillus_helveticus	87	74.6	74.8	93.3	92.4	93.3	93.3	93.3	93.3	93.3	92.9	92.9	78.6	77.5	80.3	98.6	98.9	78.4	79.9	92.4	92.6	92.4	92.4	78.3	74.3	77.4	84.6	77	77.4	79.2	76.6	81.5	77.4	77.4	77.2	77.5	76.4	76.1	77.5	77.5	77.7	78.6	77.4	75	77.4	77.6	77.6	78.7	78.7
Lactobacillus_helveticus	86.8	75.2	75.4	93.5	92.6	93.5	93.5	93.5	93.5	93.5	93.1	93.1	78.4	77.4	80.8	98.4	98.7	78.3	79.7	92.6	92.8	92.6	92.6	78.1	74.5	77.5	84.4	76.8	77.2	79	76.1	81.3	77.9	77.9	77.8	77.9	76.9	76.5	77.9	77.9	78.1	79	77.9	75.5	77.9	77.8	77.8	78.8	78.8
Lactobacillus_helveticus	86.8	75.2	75.4	93.5	92.6	93.5	93.5	93.5	93.5	93.5	93.1	93.1	78.4	77.4	80.8	98.4	98.7	78.3	79.7	92.6	92.8	92.6	92.6	78.1	74.5	77.5	84.4	76.8	77.2	79	76.1	81.3	77.9	77.9	77.8	77.9	76.9	76.5	77.9	77.9	78.1	79	77.8	75.4	77.9	77.8	77.8	78.8	78.8
Lactobacillus_hilgardii	77.9	74.5	74.5	77.9	77.7	77.9	77.9	77.9	77.9	77.9	77.5	77.5	77.5	77.4	77.7	77.9	77.9	73.6	75.9	77.7	77.5	77.7	77.7	79.2	76.1	79.3	75.2	75.2	76.3	77.4	74.8	73.9	79.3	79.3	79.5	79.3	79.2	78.3	79.3	79.3	78.8	80.1	79.3	76.6	79.2	99.8	99.8	84.6	84.6
Lactobacillus_hilgardii	77.9	74.5	74.5	77.8	77.6	77.8	77.8	77.8	77.8	77.8	77.4	77.5	77.5	77.4	77.7	77.8	77.8	73.6	75.9	77.6	77.4	77.6	77.6	79.2	76.1	79.3	75.2	75.2	76.3	77.4	74.8	73.8	79.3	79.3	79.5	79.3	79	78.3	79.3	79.3	78.8	80.1	79.3	76.6	79.2	99.8	99.8	84.6	84.6
Lactobacillus_homohiochii	79	76.1	76.3	80.6	80.3	80.6	80.6	80.6	80.6	80.6	80.3	80.3	78.1	75.5	80.4	81	81.2	78.1	79.2	80.3	80.1	80.3	80.3	76.6	75.5	74.6	76.4	75.9	76.4	77.5	78.1	77.2	76.1	76.1	76.7	76.1	75.1	74.5	76.1	76.1	76.3	75.2	76.3	74.3	76.1	75.7	75.7	76.6	76.6
Lactobacillus_iners	81.5	74.8	75	82.1	81	82.1	82.1	82.1	82.1	82.1	81.7	81.7	76.8	79.3	78.8	80.3	80.4	77	80.8	81	80.8	81	81	78.1	71	74.6	81.5	75.2	75.2	79.2	80.6	82.2	72.6	72.6	72.6	72.8	71.4	72.1	72.8	72.8	72.6	73	72.8	69.9	72.6	75.4	75.4	77	77
Lactobacillus_iners	81.7	73.7	73.9	81.9	80.6	81.9	81.9	81.9	81.9	81.9	81.5	81.5	76.4	78.1	77.5	79.7	79.9	76.8	79.7	80.6	80.4	80.6	80.6	77.5	70.5	73.6	80.6	74.5	74.3	78.3	80.4	81.9	73	73	73.4	73.2	72.6	73.2	73.2	73.2	73	72.1	73.2	70.3	73	75	75	75.9	75.9
Lactobacillus_iners	81.7	74.5	74.6	84.4	82.6	84.4	84.4	84.4	84.4	84.4	84.1	84.1	77	76.6	78.3	82.6	82.8	76.6	78.8	82.6	82.4	82.6	82.6	78.1	72.5	75	82.6	74.6	74.1	77.7	77.9	80.1	73.2	73.2	73.2	73.4	72.1	72.6	73.4	73.4	73.2	74.1	73	70.8	73.2	76.6	76.6	77.4	77.4
Lactobacillus_iners	82.4	74.1	74.3	82.6	81.7	82.6	82.6	82.6	82.6	82.6	82.2	82.2	75.9	78.4	78.3	80.8	81	77	79.7	81.7	81.5	81.7	81.7	77.7	71.6	75.4	81.9	74.5	73.9	78.3	79.2	82.1	72.8	72.8	72.8	73	71.6	72.3	73	73	72.8	73	73	70.5	72.8	75.4	75.4	76.8	76.8
Lactobacillus_iners	81.5	74.8	75	82.8	81.2	82.8	82.8	82.8	82.8	82.8	82.4	82.4	77.2	79	79.3	80.3	80.4	76.4	80.4	81.2	81	81.2	81.2	77.9	71.2	75.2	81.5	75.5	75.4	79.5	80.1	81.9	73.6	73.6	73.6	73.6	72.1	72.8	73.6	73.6	73.2	74.1	73.7	71	73.4	75.4	75.4	77.7	77.7
Lactobacillus_iners	82.4	73.9	74.1	84.4	82.4	84.4	84.4	84.4	84.4	84.4	84.1	84.1	77	77.9	78.8	81.9	82.1	77.4	79.3	82.4	82.2	82.4	82.4	77.9	72.5	75.7	82.2	75	74.5	77.9	79.3	81.3	73.2	73.2	73.2	73.4	72.1	72.6	73.4	73.4	73.2	73.9	73.4	70.8	73.2	76.3	76.3	77.4	77.4
Lactobacillus_iners	80.8	74.1	74.3	81.5	80.3	81.5	81.5	81.5	81.5	81.5	81.2	81.2	76.4	79	78.6	79.7	79.9	77	80.3	80.3	80.1	80.3	80.3	77.4	70.5	74.3	80.4	75.2	74.8	78.1	80.3	81.7	72.6	72.6	72.6	72.8	71.4	72.1	72.8	72.8	72.6	72.5	72.8	69.9	72.6	75	75	76.6	76.6
Lactobacillus_iners	82.1	74.5	74.6	81.7	80.8	81.7	81.7	81.7	81.7	81.7	81.3	81.3	76.8	78.8	77.9	80.6	80.8	77	80.8	80.8	80.6	80.8	80.8	78.3	71.4	74.1	81.3	74.8	74.8	79	80.3	82.6	73.6	73.6	73.6	73.7	72.3	73	73.7	73.7	73.6	72.8	73.7	70.8	73.6	75	75	77.4	77.4
Lactobacillus_iners	81.9	74.1	74.3	82.1	80.8	82.1	82.1	82.1	82.1	82.1	81.7	81.7	77	78.8	77.7	80.3	80.4	77.4	80.3	80.8	80.6	80.8	80.8	78.8	71	73.7	80.8	75	75.5	78.4	81.3	82.4	73.4	73.4	73.7	73.6	72.5	72.8	73.6	73.6	73.4	72.3	73.6	71	73.4	75.2	75.2	76.8	76.8
Lactobacillus_iners	81.5	74.8	75	82.1	81	82.1	82.1	82.1	82.1	82.1	81.7	81.7	76.8	79.3	78.8	80.3	80.4	77	80.8	81	80.8	81	81	78.1	71	74.6	81.5	75.2	75.2	79.2	80.6	82.2	72.6	72.6	72.6	72.8	71.4	72.1	72.8	72.8	72.6	73	72.8	69.9	72.6	75.4	75.4	77	77
Lactobacillus_iners	82.1	74.5	74.6	82.1	80.8	82.1	82.1	82.1	82.1	82.1	81.7	81.7	77	78.4	77.9	79.9	80.1	77.4	80.6	80.8	80.6	80.8	80.8	77.7	71.6	73.9	81.7	75	74.8	79.3	81	82.6	73.2	73.2	73.6	73.2	72.6	72.5	73.2	73.2	73	72.8	73.4	70.5	73	75.2	75.2	76.8	76.8
Lactobacillus_iners	81.9	74.5	74.6	81.9	80.6	81.9	81.9	81.9	81.9	81.9	81.5	81.5	77.2	78.6	78.1	80.1	80.3	77.4	80.4	80.6	80.4	80.6	80.6	78.4	71	73.9	80.8	75.2	75.9	78.3	81.5	82.4	73	73	73.4	73.2	72.1	72.5	73.2	73.2	73	72.3	73.2	70.7	73	75	75	77	77
Lactobacillus_iners	81.2	74.5	74.6	81.7	80.6	81.7	81.7	81.7	81.7	81.7	81.3	81.3	76.8	79	78.4	79.9	80.1	77.4	80.4	80.6	80.4	80.6	80.6	78.1	71	74.6	81.5	74.8	74.8	79.2	80.6	82.6	72.3	72.3	72.3	72.5	71	71.7	72.5	72.5	72.3	72.6	72.5	69.9	72.3	75	75	76.6	76.6
Lactobacillus_iners	81.2	74.5	74.6	81.7	80.6	81.7	81.7	81.7	81.7	81.7	81.3	81.3	76.8	79	78.4	79.9	80.1	77.4	80.4	80.6	80.4	80.6	80.6	78.1	71	74.6	81.5	74.8	74.8	79.2	80.6	82.6	72.3	72.3	72.3	72.5	71	71.7	72.5	72.5	72.3	72.6	72.5	69.9	72.3	75	75	76.6	76.6
Lactobacillus_iners	82.2	74.5	74.6	82.2	81	82.2	82.2	82.2	82.2	82.2	81.9	81.9	77	78.6	78.3	80.1	80.3	77.2	80.3	81	80.8	81	81	77.9	71.2	73.9	81.2	75.4	75	78.8	81	82.4	73.4	73.4	73.7	73.6	73	72.8	73.6	73.6	73.4	72.6	73.6	70.7	73.4	75.4	75.4	76.6	76.6
Lactobacillus_iners	81.5	74.8	75	82.1	81	82.1	82.1	82.1	82.1	82.1	81.7	81.7	76.8	79.3	78.8	80.3	80.4	77	80.8	81	80.8	81	81	78.1	71	74.6	81.5	75.2	75.2	79.2	80.6	82.2	72.6	72.6	72.6	72.8	71.4	72.1	72.8	72.8	72.6	73	72.8	69.9	72.6	75.4	75.4	77	77
Lactobacillus_iners	82.2	74.5	74.6	82.2	81	82.2	82.2	82.2	82.2	82.2	81.9	81.9	77	78.6	78.3	80.1	80.3	77.2	80.3	81	80.8	81	81	77.9	71.2	73.9	81.2	75.4	75	78.8	81	82.4	73.4	73.4	73.7	73.6	73	72.8	73.6	73.6	73.4	72.6	73.6	70.7	73.4	75.4	75.4	76.6	76.6
Lactobacillus_iners	82.2	74.3	74.5	82.2	81	82.2	82.2	82.2	82.2	82.2	81.9	81.9	76.8	78.8	78.1	80.1	80.3	77.2	80.3	81	80.8	81	81	78.6	71.2	73.7	81.2	75.2	75.5	78.8	81.5	82.4	73.4	73.4	73.7	73.6	72.5	72.8	73.6	73.6	73.4	72.6	73.6	71	73.4	75.4	75.4	77	77
Lactobacillus_iners	81.5	74.8	75	82.1	81	82.1	82.1	82.1	82.1	82.1	81.7	81.7	76.8	79.3	78.8	80.3	80.4	77	80.8	81	80.8	81	81	78.1	71	74.6	81.5	75.2	75.2	79.2	80.6	82.2	72.6	72.6	72.6	72.8	71.4	72.1	72.8	72.8	72.6	73	72.8	69.9	72.6	75.4	75.4	77	77
Lactobacillus_iners	81.2	74.5	74.6	81.7	80.6	81.7	81.7	81.7	81.7	81.7	81.3	81.3	76.8	79	78.4	79.9	80.1	77.4	80.4	80.6	80.4	80.6	80.6	78.1	71	74.6	81.5	74.8	74.8	79.2	80.6	82.6	72.3	72.3	72.3	72.5	71	71.7	72.5	72.5	72.3	72.6	72.5	69.9	72.3	75	75	76.6	76.6
Lactobacillus_iners	82.4	74.5	74.6	82.4	81.2	82.4	82.4	82.4	82.4	82.4	82.1	82.1	77	78.8	78.3	80.3	80.4	77.4	80.6	81.2	81	81.2	81.2	78.1	71.2	73.9	81.3	75.4	74.8	79	81	82.6	73.6	73.6	73.9	73.6	73	72.8	73.6	73.6	73.4	72.8	73.7	70.8	73.4	75.5	75.5	76.8	76.8
Lactobacillus_iners	81.5	74.8	75	82.1	81	82.1	82.1	82.1	82.1	82.1	81.7	81.7	76.8	79.3	78.8	80.3	80.4	77	80.8	81	80.8	81	81	78.1	71	74.6	81.5	75.2	75.2	79.2	80.6	82.2	72.6	72.6	72.6	72.8	71.4	72.1	72.8	72.8	72.6	73	72.8	69.9	72.6	75.4	75.4	77	77
Lactobacillus_iners	81.5	74.8	75	82.1	81	82.1	82.1	82.1	82.1	82.1	81.7	81.7	76.8	79.3	78.8	80.3	80.4	77	80.8	81	80.8	81	81	78.1	71	74.6	81.5	75.2	75.2	79.2	80.6	82.2	72.6	72.6	72.6	72.8	71.4	72.1	72.8	72.8	72.6	73	72.8	69.9	72.6	75.4	75.4	77	77
Lactobacillus_iners	81.9	74.5	74.6	81.9	80.6	81.9	81.9	81.9	81.9	81.9	81.5	81.5	77.2	78.6	78.1	80.1	80.3	77.4	80.4	80.6	80.4	80.6	80.6	78.2	70.8	73.9	80.8	75.2	75.9	78.3	81.2	82.4	73.2	73.2	73.6	73.4	72.3	72.3	73.4	73.4	73.2	72.1	73.4	70.8	73.2	74.8	74.8	76.8	76.8
Lactobacillus_ingluviei	71	71.9	72.1	72.5	71.9	72.5	72.5	72.5	72.5	72.5	72.1	72.1	73.4	70	69.6	73.4	73.6	72.5	73.6	71.9	72.1	71.9	71.9	72.5	81.3	74.6	70.8	73.7	74.8	70.3	68.7	70.3	79.5	79.5	79.2	79.3	79.2	78.4	79.3	79.3	79.3	78.6	79.3	76.8	79.2	74.5	74.5	76.1	76.1
Lactobacillus_insicii	78.1	78.8	79	79.7	78.1	79.7	79.7	79.7	79.7	79.7	79.3	79.3	80.6	78.4	92.8	79.3	79.5	76.8	79.3	78.1	78.3	78.1	78.1	78.6	72.5	77.4	77	80.6	81.5	78.3	79.7	75.9	76.1	76.1	76.4	76.1	75	74.8	76.1	76.1	75.9	77.4	76.3	73.7	75.9	77.4	77.4	77.5	77.5
Lactobacillus_intestinalis	86.2	74.8	75	91.8	91.3	91.8	91.8	91.8	91.8	91.8	91.5	91.5	79	76.3	79.5	90	90.4	78.6	81.5	91.3	91.5	91.3	91.3	77.5	74.3	77	86.6	76.5	76.7	77.7	77.5	82.1	76.9	76.9	76.7	76.9	75.9	75.5	77	77	77.2	77.7	76.8	74.8	76.8	76.9	76.9	77.8	77.8
Lactobacillus_iwatensis	79.7	73.2	73.4	78.4	77.7	78.4	78.4	78.4	78.4	78.4	78.1	78.1	80.4	80.8	79.3	77.7	77.9	75.2	75.7	77.7	77.5	77.7	77.7	78.4	70.3	74.8	78.3	77.4	77.2	95.3	79.7	77	77.2	77.2	76.6	77.2	76.4	75.9	77.2	77.2	76.8	77	77.2	74.5	77	77.2	77.2	75.7	75.7
Lactobacillus_jensenii	82.2	75.5	75.7	86.4	85.1	86.4	86.4	86.4	86.4	86.4	86.1	86.1	80.6	78.3	81.5	86.2	86.4	78.6	81.5	85.1	85.3	85.1	85.1	77.7	74.6	77.2	80.6	76.8	77.2	79	78.8	80.6	76.6	76.6	76.6	76.6	76.1	75.4	76.6	76.6	76.4	77.9	76.8	73.9	76.4	77.9	77.9	77.2	77.2
Lactobacillus_jensenii	83.2	75.5	75.7	84.2	84.1	84.2	84.2	84.2	84.2	84.2	83.9	83.9	78.8	76.8	81.5	85.1	85.3	79.5	82.8	84.1	83.9	84.1	84.1	77.4	74.1	76.6	81.3	75.9	77	79.7	80.4	81.2	74.8	74.8	75.2	74.8	74.3	73.6	74.8	74.8	74.6	76.6	75	72.6	74.6	77.4	77.4	77.4	77.4
Lactobacillus_jensenii	82.2	75.5	75.7	86.4	85.1	86.4	86.4	86.4	86.4	86.4	86.1	86.1	80.6	78.3	81.5	86.2	86.4	78.6	81.5	85.1	85.3	85.1	85.1	77.7	74.6	77.2	80.6	76.8	77.2	79	78.8	80.6	76.6	76.6	76.6	76.6	76.1	75.4	76.6	76.6	76.4	77.9	76.8	73.9	76.4	77.8	77.8	77.2	77.2
Lactobacillus_jensenii	82.2	75.5	75.7	86.4	85.1	86.4	86.4	86.4	86.4	86.4	86.1	86.1	80.6	78.3	81.5	86.2	86.4	78.6	81.5	85.1	85.3	85.1	85.1	77.7	74.6	77.2	80.6	76.8	77.2	79	78.8	80.6	76.6	76.6	76.6	76.6	76.1	75.4	76.6	76.6	76.4	77.9	76.8	73.9	76.4	77.8	77.8	77.2	77.2
Lactobacillus_jensenii	83.2	75.5	75.7	84.2	84.1	84.2	84.2	84.2	84.2	84.2	83.9	83.9	78.8	76.8	81.5	85.1	85.3	79.5	82.8	84.1	83.9	84.1	84.1	77.4	74.1	76.6	81.3	75.9	77	79.7	80.4	81.2	74.8	74.8	75.2	74.8	74.3	73.6	74.8	74.8	74.6	76.6	75	72.6	74.6	77.2	77.2	77.4	77.4
Lactobacillus_jensenii	82.2	75.5	75.7	86.4	85.1	86.4	86.4	86.4	86.4	86.4	86.1	86.1	80.6	78.3	81.5	86.2	86.4	78.6	81.5	85.1	85.3	85.1	85.1	77.7	74.5	77.2	80.6	76.8	77.2	79	78.8	80.6	76.6	76.6	76.6	76.6	76.1	75.4	76.6	76.6	76.4	77.9	76.8	73.9	76.4	77.8	77.8	77.2	77.2
Lactobacillus_jensenii	83.2	75.5	75.7	84.2	84.1	84.2	84.2	84.2	84.2	84.2	83.9	83.9	78.8	76.8	81.5	85.1	85.3	79.5	82.8	84.1	83.9	84.1	84.1	77.4	74	76.6	81.3	75.9	77	79.7	80.4	81.2	74.8	74.8	75.2	74.8	74.3	73.6	74.8	74.8	74.6	76.6	75	72.6	74.6	77.2	77.2	77.4	77.4
Lactobacillus_jensenii	82.2	75.5	75.7	86.4	85.1	86.4	86.4	86.4	86.4	86.4	86.1	86.1	80.6	78.3	81.5	86.2	86.4	78.6	81.5	85.1	85.3	85.1	85.1	77.7	74.5	77.2	80.6	76.8	77.2	79	78.8	80.6	76.5	76.6	76.6	76.6	76.1	75.4	76.6	76.6	76.4	77.9	76.8	73.9	76.4	77.8	77.8	77.2	77.2
Lactobacillus_jensenii	82.1	75.4	75.5	86.2	85	86.2	86.2	86.2	86.2	86.2	85.9	85.9	80.4	78.1	81.3	86.1	86.2	78.4	81.3	85	85.1	85	85	77.5	74.7	77	80.4	76.6	77	78.8	78.6	80.4	76.5	76.6	76.6	76.6	76.1	75.4	76.6	76.6	76.4	77.7	76.8	73.9	76.4	77.6	77.6	77	77
Lactobacillus_jensenii	82.2	75.5	75.7	86.4	85.1	86.4	86.4	86.4	86.4	86.4	86.1	86.1	80.6	78.3	81.5	86.2	86.4	78.6	81.5	85.1	85.3	85.1	85.1	77.7	74.5	77.2	80.6	76.8	77.2	79	78.8	80.6	76.5	76.6	76.6	76.6	76.1	75.4	76.6	76.6	76.4	77.9	76.8	73.9	76.4	77.8	77.8	77.2	77.2
Lactobacillus_jensenii	82.2	75.5	75.7	86.4	85.1	86.4	86.4	86.4	86.4	86.4	86.1	86.1	80.6	78.3	81.5	86.2	86.4	78.6	81.5	85.1	85.3	85.1	85.1	77.3	74.5	77.2	80.6	77.1	77.5	78.6	78.8	80.6	76.5	76.5	76.5	76.5	75.7	75.2	76.5	76.5	76.3	77.8	76.7	73.8	76.4	77.8	77.8	77	77
Lactobacillus_johnsonii	85.7	75.7	75.9	88.6	88.9	88.6	88.6	88.6	88.6	88.6	88.2	88.2	80.1	79.5	81.7	87.5	87.7	80.1	81.3	88.9	89.1	88.9	88.9	77.9	74.5	78.4	85.7	78.4	77.4	79.5	78.6	82.8	75.7	75.7	75.5	75.7	74.6	74.3	75.7	75.7	75.9	77.7	75.9	74.5	75.5	77.4	77.4	79.9	79.9
Lactobacillus_johnsonii	85.7	75.7	75.9	88.6	88.9	88.6	88.6	88.6	88.6	88.6	88.2	88.2	80.1	79.5	81.7	87.5	87.7	80.1	81.3	88.9	89.1	88.9	88.9	77.9	74.5	78.4	85.7	78.4	77.4	79.5	78.6	82.8	75.7	75.7	75.5	75.7	74.6	74.3	75.7	75.7	75.9	77.7	75.9	74.5	75.5	77.2	77.2	79.9	79.9
Lactobacillus_johnsonii	84.6	75.9	76.1	87.9	87.9	87.9	87.9	87.9	87.9	87.9	87.5	87.5	80.1	79.7	81.7	87.1	87.1	80.4	81.2	87.9	88	87.9	87.9	77.5	74.5	78.4	85.7	78.1	78.1	79.3	78.4	82.1	75.9	75.9	75.7	75.9	74.8	74.5	75.9	75.9	76.1	77.9	76.1	74.5	75.7	77.4	77.4	79.7	79.7
Lactobacillus_johnsonii	86.1	76.1	76.3	88.2	88.8	88.2	88.2	88.2	88.2	88.2	87.9	87.9	79.9	79.5	81.7	87.7	87.9	80.1	81.3	88.8	88.9	88.8	88.8	77.4	74.8	78.4	85.3	78.6	77.7	79.7	78.6	82.8	75.9	76.1	75.9	76.1	75	74.6	76.1	76.1	76.3	78.1	76.3	75	75.9	77.8	77.8	80.1	80.3
Lactobacillus_johnsonii	85.9	76.1	76.3	88.4	88.8	88.4	88.4	88.4	88.4	88.4	88	88	80.3	79.3	81.9	87.5	87.7	80.6	81.5	88.8	88.9	88.8	88.8	77.9	74.3	78.4	85.5	78.4	77.7	79.3	79	83	75.9	76.1	75.9	76.1	75	74.6	76.1	76.1	76.3	77.7	76.3	75	75.9	77.8	77.8	79.9	79.9
Lactobacillus_johnsonii	85.1	75.2	76.1	88.8	88.4	88.8	88.8	88.8	88.8	88.8	88.4	88.4	79.7	79.7	81.9	87.1	87.3	80.6	82.2	88.4	88.6	88.4	88.4	77.9	73.9	77.9	85.5	78.4	77.7	79.5	79.3	83.2	75.4	75.4	75.2	75.5	74.5	74.1	75.5	75.5	75.7	77.7	75.7	74.6	75.4	77.4	77.4	79.4	79.4
Lactobacillus_johnsonii	85.5	75	75.9	88.6	88.2	88.6	88.6	88.6	88.6	88.6	88.2	88.2	79.2	79.2	81.3	87	87.1	81	82.1	88.2	88.4	88.2	88.2	77.2	73.9	77.9	84.8	77.9	77	78.6	77.9	82.4	75	75	74.9	75.2	74.1	73.7	75.2	75.2	75.4	77	75.4	74.1	75	77.2	77.2	79	79
Lactobacillus_johnsonii	85.7	75.2	76.1	88.4	88.4	88.4	88.4	88.4	88.4	88.4	88	88	80.1	79.2	81.7	87.1	87.3	80.6	81.5	88.4	88.6	88.4	88.4	78.1	74.1	78.1	85.1	78.3	77.5	78.9	78.5	82.6	75.9	75.9	75.8	75.9	75	74.6	76.1	76.1	76.3	77.7	76.3	75	75.9	77.9	77.9	79.7	79.7
Lactobacillus_kefiranofaciens	86.1	73.4	73.6	91.3	93.1	91.3	91.3	91.3	91.3	91.3	90.9	90.9	78.3	76.6	79.3	90.4	90.8	78.4	79.3	93.1	93.3	93.1	93.1	77.4	73.7	77.7	84.8	76.4	76.6	79.2	76.8	82.6	76.6	76.6	76.4	76.6	75.5	75.4	76.6	76.6	76.8	77.2	76.4	73.7	76.4	77.4	77.4	78.3	78.3
Lactobacillus_kefiranofaciens	85.5	72.8	73	90.8	92.6	90.8	90.8	90.8	90.8	90.8	90.4	90.4	77.7	76.1	78.8	89.9	90.2	77.9	78.8	92.6	92.8	92.6	92.6	76.8	73.6	76.9	84.2	75.9	76.1	78.6	76.3	82.1	76.1	76.1	75.9	76.1	75	74.8	76.1	76.1	76.3	76.6	75.9	73.2	75.9	76.9	76.9	77.7	77.7
Lactobacillus_kefiri	79.9	75.7	75.9	79.7	79.4	79.7	79.7	79.7	79.9	79.9	79.5	79.5	78.1	78.4	79.2	80.5	80.3	75.5	77.2	79.4	79.6	79.5	79.5	77.4	79.3	80.8	79	77.7	79	79.2	75.4	77	81.5	81.5	81.3	81.5	80.1	80.3	81.5	81.5	81	81.3	81.5	78.8	81.3	85.9	85.9	89.1	89.1
Lactobacillus_kefiri	78.8	77.4	77.5	78.7	77.7	78.7	78.7	78.7	78.7	78.7	78.3	78.4	79	78.9	79	79.9	80.1	75.4	76.1	77.7	77.9	77.7	77.7	76.6	77.8	79.3	76.8	77.5	78.3	76.4	75.5	76.4	81.3	81.3	81.2	81.3	79.9	79.7	81.3	81.3	81.5	80.1	81.5	79	81.2	80.1	80.1	81	81
Lactobacillus_kitasatonis	88.2	73	73.2	94.6	99.8	94.6	94.6	94.6	94.6	94.6	94.2	94.2	78.8	76.4	78.4	91.8	92.2	79	80.3	99.8	100	99.8	99.8	78.1	73	77.2	85.5	76.3	77.2	77.9	76.6	81.9	76.9	77	76.8	77	76.1	75.5	77	77	77.2	77.5	76.8	74.8	76.8	77.4	77.4	77.4	77.4
Lactobacillus_kosoi	75.7	72.8	73	74.1	74.1	74.1	74.1	74.1	74.1	74.1	73.7	73.7	77.4	79	76.8	75	75.2	71.7	72.6	74.1	73.9	74.1	74.1	78.3	75.2	84.2	76.3	77.4	77.4	75.7	74.3	75.7	76.4	76.4	76.8	76.4	75.4	75.2	76.4	76.4	75.9	76.1	76.4	74.3	76.3	80.1	80.1	81.2	81.2
Lactobacillus_kullabergensis	86.4	75.9	76.1	85	86.4	85	85	85	85	85	84.6	84.6	78.3	75.9	77.5	83.7	83.9	78.4	79.9	86.4	86.2	86.4	86.4	76.8	72.3	74.6	87	73.2	73.2	77.9	80.1	85.5	74.8	74.8	74.6	74.8	73.7	74.3	74.8	74.8	74.6	75	74.6	72.3	74.6	76.6	76.6	75.5	75.5
Lactobacillus_lactis_subsp._cremoris	69.2	66.1	66.1	68.8	67.9	68.8	69	69	69	69	68.7	68.7	68.5	70.8	69.9	69.8	70.5	69.4	70	67.9	67.9	68.3	68.3	69	61.2	67.6	70.3	67.6	67.2	69.6	70.8	71	66.5	66.5	67	67	65.6	65.2	67	67	67	67.6	67.2	65.2	66.8	70.5	70.5	68.7	68.7
Lactobacillus_lindneri	75.2	74.3	74.1	75.2	74.9	75.2	75.2	75.2	75.4	75.4	75	75	77.5	76.8	75.9	75.8	75.9	73.7	73.4	74.9	74.7	75	75	76.8	73.4	80.1	75	77.7	77.9	74.8	74.3	74.9	77.5	77.5	78.1	77.5	77.2	77.2	77.5	77.5	77.2	77	77.7	74.8	77.4	77.9	77.9	79	79
Lactobacillus_malefermentans	76.3	73.4	73.6	77.6	76.5	77.7	77.7	77.7	77.7	77.7	77.4	77.4	76.4	77.5	75.5	77.8	78.1	72.8	75.9	76.5	76.7	76.6	76.6	76.8	77.2	79.2	75	76.3	77.4	75.5	74.8	74.8	82.3	82.3	82.2	82.4	81.7	81.3	82.4	82.4	82.2	80.8	82.6	80.1	82.2	82.1	82.1	81	81
Lactobacillus_mali	74.6	77.5	77.7	75.5	74.1	75.5	75.5	75.5	75.5	75.5	75.5	75.5	77.9	81.2	79.7	74.8	75	74.3	76.6	74.1	73.9	74.1	74.1	81.3	71	74.8	75.5	79.3	79.7	76.8	76.1	76.6	73.4	73.4	73.2	73.4	72.3	71.9	73.4	73.4	73.2	74.5	73.6	71.2	73.6	78.1	78.1	76.5	76.5
Lactobacillus_mali	75.5	77.5	77.7	76.6	75.5	76.6	76.6	76.6	76.6	76.6	76.3	76.3	79.2	81.2	79	75.7	75.9	73.9	75.7	75.5	75.4	75.5	75.5	82.2	70.8	75.2	75.9	79.7	80.3	77.2	77	76.1	74.3	74.3	74.3	74.3	73.2	73.4	74.3	74.3	74.1	74.9	74.5	71.6	74.1	77.7	77.7	78.1	78.1
Lactobacillus_mali	74.6	77.4	77.5	75.2	74.1	75.2	75.2	75.2	75.2	75.2	75.2	75.2	77.9	81.2	79.7	74.8	75	74.3	76.3	74.1	73.9	74.1	74.1	81.3	70.8	74.8	75.5	79	79.4	76.4	75.7	76.3	73.2	73.2	73	73.2	72.1	71.7	73.2	73.2	73	74.3	73.4	70.8	73.4	78.4	78.4	76.3	76.3
Lactobacillus_melliventris	86.6	75.7	75.9	84.4	84.6	84.4	84.4	84.4	84.4	84.4	84.1	84.1	78.8	77.5	78.6	84.4	84.6	78.1	80.8	84.6	84.4	84.6	84.6	77.5	72.7	76.1	88.6	73.4	74.8	78.3	80.1	86.8	76.8	76.8	76.6	76.8	75.7	75.4	76.8	76.8	76.6	75.7	77	74.3	76.6	77.9	77.9	76.4	76.4
Lactobacillus_mucosae	71.9	71.9	72.1	73.9	73.7	73.9	73.9	73.9	73.9	73.9	73.6	73.6	72.6	71.7	71.9	76.6	76.6	71.7	73.7	73.7	73.6	73.7	73.7	73.7	82.1	77.4	72.8	72.1	73.7	71.7	71.2	72.1	77.7	77.7	77.7	77.7	77.5	76.3	77.7	77.7	77.7	76.4	77.5	75.4	77.5	76.6	76.6	78.4	78.4
Lactobacillus_mucosae	71.6	71.4	71.6	73.9	73.4	73.9	73.9	73.9	73.9	73.9	73.6	73.6	71.7	70.8	71.6	76.1	76.1	71	73.2	73.4	73.2	73.4	73.4	73.9	81.7	77	72.1	71.9	73.6	71.7	71	71.6	77.2	77.2	76.8	77.2	76.3	76.4	77.2	77.2	77.2	76.4	77	75.2	77	75.5	75.5	78.3	78.3
Lactobacillus_murinus	74.6	77.4	77.5	76.6	76.4	76.6	76.6	76.6	76.6	76.6	76.3	76.3	79.7	79.7	77.9	76.8	76.6	75	75.4	76.4	76.3	76.4	76.4	95.5	73	76.1	73.7	81.3	81.2	78.1	76.6	72.6	77.2	77.2	77.4	77.2	76.1	76.6	77.2	77.2	77	76.6	77.2	74.6	77	77.5	77.5	75.4	75.4
Lactobacillus_murinus	75	77.9	78.1	76.8	76.6	76.8	76.8	76.8	76.8	76.8	76.4	76.4	80.4	80.3	77.7	77	76.8	74.8	76.1	76.6	76.4	76.6	76.6	96	73.2	76.3	74.1	81.9	81.7	78.1	77.2	72.8	77.2	77.2	77.4	77.2	76.1	75.9	77.2	77.2	77	77	77.2	74.6	77	77.9	77.9	75.7	75.7
Lactobacillus_murinus	74.6	77.4	77.5	76.6	76.4	76.6	76.6	76.6	76.6	76.6	76.3	76.3	79.7	79.7	77.9	76.8	76.6	75	75.4	76.4	76.3	76.4	76.4	95.5	73	76.1	73.7	81.3	81.2	78.1	76.6	72.6	77.2	77.2	77.4	77.2	76.1	76.6	77.2	77.2	77	76.6	77.2	74.6	77	77.5	77.5	75.4	75.4
Lactobacillus_musae	80.3	81.2	81.3	80.6	79	80.6	80.6	80.6	80.6	80.6	80.3	80.3	81.5	79.2	88.8	81.2	81.3	78.3	79.7	79	78.8	79	79	81.2	74.5	78.3	79.2	79.3	79.2	80.8	81.3	76.3	76.8	76.8	77	77	75.9	75.5	77	77	76.8	79.5	76.6	74.5	76.8	79.5	79.5	79.5	79.5
Lactobacillus_oris	73.2	73.7	73.9	75	74.1	75	75	75	75	75	75	75	76.4	72.1	74.1	77.2	77.5	73.4	73.6	74.1	74.3	74.1	74.1	74.6	91.1	77.2	71.4	75.9	76.6	72.3	71.4	70.7	81.5	81.5	80.6	81.5	80.1	80.1	81.5	81.5	81.3	80.3	81.3	78.8	81.7	77.2	77.2	79.3	79.3
Lactobacillus_oris	73.2	73.7	73.9	75	74.1	75	75	75	75	75	75	75	76.4	72.1	74.1	77.2	77.5	73.4	73.6	74.1	74.3	74.1	74.1	74.6	91.1	77.2	71.4	75.9	76.6	72.3	71.4	70.7	81.5	81.5	80.6	81.5	80.1	80.1	81.5	81.5	81.3	80.3	81.3	78.8	81.7	77.2	77.2	79.3	79.3
Lactobacillus_otakiensis	79	75.9	76.1	79.7	79	79.9	79.9	79.9	79.9	79.9	79.5	79.5	78.1	78.3	79.2	80.8	81.2	74.5	77.5	79	79.2	79.2	79.2	78.4	80.6	81	78.4	78.8	79.7	77.9	75.5	76.4	80.6	80.6	80.8	80.6	79.9	79.5	80.6	80.6	80.4	82.4	80.8	77.9	80.4	86.8	86.8	91.1	91.1
Lactobacillus_parabrevis	77	78.3	78.4	77.2	77.4	77.4	77.4	77.4	77.4	77.4	77	77	80.1	77.7	77.7	78.3	78.6	74.6	76.4	77.4	77.6	77.5	77.5	78.4	80.3	79.2	75.2	78.3	79.9	75.9	74.1	74.1	86.2	86.2	86.1	86.2	85.1	85.3	86.2	86.2	86.1	86.2	86.1	83.3	86.1	81.9	81.9	83.5	83.5
Lactobacillus_paracasei	76.6	73.6	73.7	79	77.5	79	79	79	79	79	78.6	78.6	75.7	74.1	79.3	77.2	77.2	76.8	78.1	77.5	77.7	77.5	77.5	74.3	71	71.7	77.5	74.3	74.6	78.1	77.5	75.9	73.7	73.7	73.7	73.7	72.5	72.5	73.7	73.7	73.9	73.4	73.6	73	73.6	73.2	73.2	73	73
Lactobacillus_paracasei	76.1	73.2	73.4	79	77.2	79	79	79	79	79	78.6	78.6	75.7	73.9	78.8	76.8	76.8	76.6	77.7	77.2	77.4	77.2	77.2	74.3	71.4	71.9	77.4	74.1	74.5	77.5	77.4	75.9	73.9	73.9	73.9	73.9	72.6	72.6	73.9	73.9	74.1	72.8	74.1	73.2	73.7	73.2	73.2	72.6	72.6
Lactobacillus_paracasei	75.7	73.2	73.4	78.6	77.2	78.6	78.6	78.6	78.6	78.6	78.3	78.3	75.4	73.7	78.6	76.8	76.8	76.6	77.7	77.2	77.4	77.2	77.2	74.1	71.4	71.9	77.4	74.1	74.5	77.5	76.8	75.5	73.9	73.9	73.9	73.9	72.6	72.6	73.9	73.9	74.1	73.2	73.7	73.2	73.7	73	73	72.5	72.5
Lactobacillus_paracasei	76.1	73.2	73.4	78.6	77.2	78.6	78.6	78.6	78.6	78.6	78.3	78.3	75.4	73.6	78.8	76.4	76.4	76.3	77.4	77.2	77	77.2	77.2	74.3	71.7	71.6	77	73.7	74.1	77.2	77.4	75.9	73.7	73.7	73.7	73.7	72.5	72.5	73.7	73.7	73.9	72.5	73.9	73	73.6	73.2	73.2	72.3	72.3
Lactobacillus_paracasei	76.1	73.4	73.6	78.8	77.4	78.8	78.8	78.8	78.8	78.8	78.4	78.4	76.1	73.9	79.5	77	77	77.2	77.9	77.4	77.5	77.4	77.4	74.3	71.6	72.1	77.5	74.3	74.6	77.5	77.4	76.3	74.3	74.3	74.3	74.3	73	73	74.3	74.3	74.5	73.6	74.1	73.6	74.1	73.4	73.4	73.2	73.2
Lactobacillus_paracasei	75.7	73.2	73.4	78.6	77.2	78.6	78.6	78.6	78.6	78.6	78.3	78.3	75.4	73.7	78.6	76.8	76.8	76.6	77.7	77.2	77.4	77.2	77.2	74.1	71.4	71.9	77.4	74.1	74.5	77.5	76.8	75.4	73.9	73.9	73.9	73.9	72.6	72.6	73.9	73.9	74.1	73.2	73.7	73.2	73.7	73	73	72.5	72.5
Lactobacillus_paracasei	75.7	73.2	73.4	78.6	77.2	78.6	78.6	78.6	78.6	78.6	78.3	78.3	75.4	73.7	78.6	76.8	76.8	76.6	77.7	77.2	77.4	77.2	77.2	74.1	71.4	71.9	77.4	74.1	74.5	77.5	76.8	75.5	73.9	73.9	73.9	73.9	72.6	72.6	73.9	73.9	74.1	73.2	73.7	73.2	73.7	73	73	72.5	72.5
Lactobacillus_paracasei	75.7	73.2	73.4	78.6	77.2	78.6	78.6	78.6	78.6	78.6	78.3	78.3	75.4	73.7	78.6	76.8	76.8	76.6	77.7	77.2	77.4	77.2	77.2	74.1	71.4	71.9	77.4	74.1	74.5	77.5	76.8	75.4	73.9	73.9	73.9	73.9	72.6	72.6	73.9	73.9	74.1	73.2	73.7	73.2	73.7	73	73	72.5	72.5
Lactobacillus_paracasei	76.1	73.2	73.4	79	77.2	79	79	79	79	79	78.6	78.6	75.7	73.9	78.8	76.8	76.8	76.6	77.7	77.2	77.4	77.2	77.2	74.3	71.4	71.9	77.4	74.1	74.5	77.5	77.4	75.9	73.9	73.9	73.9	73.9	72.6	72.6	73.9	73.9	74.1	72.8	74.1	73.2	73.7	73.2	73.2	72.6	72.6
Lactobacillus_paracasei	76.1	73.2	73.4	79	77.2	79	79	79	79	79	78.6	78.6	75.7	73.9	78.8	76.8	76.8	76.6	77.7	77.2	77.4	77.2	77.2	74.3	71.4	71.9	77.4	74.1	74.5	77.5	77.4	75.9	73.9	73.9	73.9	73.9	72.6	72.6	73.9	73.9	74.1	72.8	74.1	73.2	73.7	73.2	73.2	72.6	72.6
Lactobacillus_paracasei	76.1	73.2	73.4	79	77.2	79	79	79	79	79	78.6	78.6	75.7	73.9	78.8	76.8	76.8	76.6	77.7	77.2	77.4	77.2	77.2	74.3	71.4	71.9	77.4	74.1	74.5	77.5	77.4	75.9	73.9	73.9	73.9	73.9	72.6	72.6	73.9	73.9	74.1	72.8	74.1	73.2	73.7	73.2	73.2	72.6	72.6
Lactobacillus_paracasei	76.1	73	73.2	78.8	77.4	78.8	78.8	78.8	78.8	78.8	78.4	78.4	75.7	73.6	79.5	77	77	76.8	77.5	77.4	77.5	77.4	77.4	74.6	71.2	71.9	77.2	74.3	74.6	77.9	77.4	76.1	73.9	73.9	73.9	73.9	72.6	72.6	73.9	73.9	74.1	73.2	73.7	73.2	73.7	73	73	72.8	72.8
Lactobacillus_paracasei	76.1	73.2	73.4	79	77.2	79	79	79	79	79	78.6	78.6	75.7	73.9	78.8	76.8	76.8	76.6	77.7	77.2	77.4	77.2	77.2	74.3	71.4	71.9	77.4	74.1	74.5	77.5	77.4	75.9	73.9	73.9	73.9	73.9	72.6	72.6	73.9	73.9	74.1	72.8	74.1	73.2	73.7	73.2	73.2	72.6	72.6
Lactobacillus_paracasei	76.1	73.2	73.4	79	77.2	79	79	79	79	79	78.6	78.6	75.7	73.9	78.8	76.8	76.8	76.6	77.7	77.2	77.4	77.2	77.2	74.3	71.4	71.9	77.4	74.1	74.5	77.5	77.4	75.9	73.9	73.9	73.9	73.9	72.6	72.6	73.9	73.9	74.1	72.8	74.1	73.2	73.7	73.2	73.2	72.6	72.6
Lactobacillus_paracasei	75.7	73.2	73.4	78.6	77.2	78.6	78.6	78.6	78.6	78.6	78.3	78.3	75.4	73.7	78.6	76.8	76.8	76.6	77.7	77.2	77.4	77.2	77.2	74.1	71.4	71.9	77.4	74.1	74.5	77.5	76.8	75.5	73.9	73.9	73.9	73.9	72.6	72.6	73.9	73.9	74.1	73.2	73.7	73.2	73.7	73	73	72.5	72.5
Lactobacillus_paracasei	75.7	73.2	73.4	78.6	77.2	78.6	78.6	78.6	78.6	78.6	78.3	78.3	75.4	73.7	78.6	76.8	76.8	76.6	77.7	77.2	77.4	77.2	77.2	74.1	71.4	71.9	77.4	74.1	74.5	77.5	76.8	75.4	73.9	73.9	73.9	73.9	72.6	72.6	73.9	73.9	74.1	73.2	73.7	73.2	73.7	73	73	72.5	72.5
Lactobacillus_paracasei	75.5	73	73.2	78.4	77	78.4	78.4	78.4	78.4	78.4	78.1	78.1	75.2	73.6	78.4	76.6	76.6	76.4	77.5	77	77.2	77	77	73.9	71.2	71.7	77.5	73.9	74.3	77.4	76.6	75.4	73.7	73.7	73.7	73.7	72.5	72.5	73.7	73.7	73.9	73	73.6	73	73.6	72.8	72.8	72.3	72.3
Lactobacillus_paracasei	75.7	73.2	73.4	78.3	76.8	78.3	78.3	78.3	78.3	78.3	77.9	77.9	75.5	73.7	78.8	76.4	76.4	76.6	77.7	76.8	77	76.8	76.8	73.7	71.2	71.6	77.4	73.7	74.1	77.2	76.6	75.5	74.1	74.1	74.1	74.1	72.8	72.8	74.1	74.1	74.3	72.8	73.9	73.4	73.9	73	73	72.5	72.5
Lactobacillus_paracasei	76.4	73.4	73.6	78.8	77.4	78.8	78.8	78.8	78.8	78.8	78.4	78.4	75.7	73.9	79.2	77	77	76.8	77.9	77.4	77.5	77.4	77.4	74.3	71.2	71.7	77.5	74.3	74.6	77.9	77.4	75.9	73.9	73.9	73.9	73.9	72.6	72.6	73.9	73.9	74.1	73.2	73.7	73.2	73.7	73.4	73.4	72.8	72.8
Lactobacillus_paracasei	74.5	71.9	72.1	77.5	75.9	77.5	77.5	77.5	77.5	77.5	77.2	77.2	74.1	72.5	77.4	75.5	75.5	75.4	76.4	75.9	76.1	75.9	75.9	73	70.5	70.7	76.3	72.8	73.2	76.4	75.7	74.1	73	73	73	73	71.7	71.7	73	73	73.2	71.9	72.8	72.3	72.8	71.9	71.9	71.2	71.2
Lactobacillus_paracasei	75.7	73.2	73.4	78.6	77.2	78.6	78.6	78.6	78.6	78.6	78.3	78.3	75.4	73.7	78.6	76.8	76.8	76.6	77.7	77.2	77.4	77.2	77.2	74.1	71.4	71.9	77.4	74.1	74.5	77.5	76.8	75.4	73.9	73.9	73.9	73.9	72.6	72.6	73.9	73.9	74.1	73.2	73.7	73.2	73.7	73	73	72.5	72.5
Lactobacillus_paracasei	76.8	73.6	73.7	79	77.4	79	79	79	79	79	78.6	78.6	75.5	74.1	79.3	77.2	77.2	76.8	78.3	77.4	77.5	77.4	77.4	74.5	71	71.7	77.5	74.1	74.5	77.9	77.7	75.9	73.7	73.7	73.7	73.7	72.5	72.5	73.7	73.7	73.9	73.2	73.6	73	73.6	73.2	73.2	73	73
Lactobacillus_paracasei	75.7	73.2	73.4	78.6	77.2	78.6	78.6	78.6	78.6	78.6	78.3	78.3	75.4	73.7	78.6	76.8	76.8	76.6	77.7	77.2	77.4	77.2	77.2	74.1	71.4	71.9	77.4	74.1	74.5	77.5	76.8	75.5	73.9	73.9	73.9	73.9	72.6	72.6	73.9	73.9	74.1	73.2	73.7	73.2	73.7	73	73	72.5	72.5
Lactobacillus_paracasei	76.1	73	73.2	79.3	77.5	79.3	79.3	79.3	79.3	79.3	79	79	75.5	73.9	78.8	76.8	76.8	77	77.7	77.5	77.7	77.5	77.5	74.3	71.6	71.7	77.4	74.1	74.8	77.4	77.4	75.9	74.3	74.3	74.3	74.3	73	73	74.3	74.3	74.5	72.8	74.5	73.6	74.1	73.2	73.2	72.6	72.6
Lactobacillus_paracasei	75.7	73.2	73.4	78.6	77.2	78.6	78.6	78.6	78.6	78.6	78.3	78.3	75.4	73.7	78.6	76.8	76.8	76.6	77.7	77.2	77.4	77.2	77.2	74.1	71.4	71.9	77.4	74.1	74.5	77.5	76.8	75.5	73.9	73.9	73.9	73.9	72.6	72.6	73.9	73.9	74.1	73.2	73.7	73.2	73.7	73	73	72.5	72.5
Lactobacillus_paracasei	75.7	72.8	73	78.3	76.8	78.3	78.3	78.3	78.3	78.3	77.9	77.9	75	73.4	78.3	76.4	76.4	76.6	77.7	76.8	77	76.8	76.8	73.7	71	71.9	77.4	73.7	74.1	77.5	76.4	75.5	73.9	73.9	73.9	73.9	72.6	72.6	73.9	73.9	74.1	72.8	73.7	73.2	73.7	72.8	72.8	72.1	72.1
Lactobacillus_paracasei	75.7	73.2	73.4	78.6	77.2	78.6	78.6	78.6	78.6	78.6	78.3	78.3	75.4	73.7	78.6	76.8	76.8	76.6	77.7	77.2	77.4	77.2	77.2	74.1	71.4	71.9	77.4	74.1	74.5	77.5	76.8	75.5	73.9	73.9	73.9	73.9	72.6	72.6	73.9	73.9	74.1	73.2	73.7	73.2	73.7	73	73	72.5	72.5
Lactobacillus_paracasei	75.7	73.2	73.4	78.6	77.2	78.6	78.6	78.6	78.6	78.6	78.3	78.3	75.4	73.7	78.6	76.8	76.8	76.6	77.7	77.2	77.4	77.2	77.2	74.1	71.4	71.9	77.4	74.1	74.5	77.5	76.8	75.4	73.9	73.9	73.9	73.9	72.6	72.6	73.9	73.9	74.1	73.2	73.7	73.2	73.7	73	73	72.5	72.5
Lactobacillus_paracasei	75.7	73.2	73.4	78.6	77.2	78.6	78.6	78.6	78.6	78.6	78.3	78.3	75.4	73.7	78.6	76.8	76.8	76.6	77.7	77.2	77.4	77.2	77.2	74.1	71.4	71.9	77.4	74.1	74.5	77.5	76.8	75.4	73.9	73.9	73.9	73.9	72.6	72.6	73.9	73.9	74.1	73.2	73.7	73.2	73.7	73	73	72.5	72.5
Lactobacillus_paracasei	75.7	73.2	73.4	78.6	77.2	78.6	78.6	78.6	78.6	78.6	78.3	78.3	75.4	73.7	78.6	76.8	76.8	76.6	77.7	77.2	77.4	77.2	77.2	74.1	71.4	71.9	77.4	74.1	74.5	77.5	76.8	75.4	73.9	73.9	73.9	73.9	72.6	72.6	73.9	73.9	74.1	73.2	73.7	73.2	73.7	73	73	72.5	72.5
Lactobacillus_paracasei	76.3	73.2	73.4	79	77.5	79	79	79	79	79	78.6	78.6	75.9	73.7	79.3	77.2	77.2	77	77.7	77.5	77.7	77.5	77.5	74.5	71.4	71.9	77.4	74.5	74.8	77.7	77.5	76.1	74.1	74.1	74.1	74.1	72.8	72.8	74.1	74.1	74.3	73.4	73.9	73.4	73.9	73.2	73.2	73	73
Lactobacillus_paracasei	76.6	73.6	73.7	79	77.5	79	79	79	79	79	78.6	78.6	75.7	74.1	79.3	77.2	77.2	76.8	78.1	77.5	77.7	77.5	77.5	74.3	71	71.7	77.5	74.3	74.6	78.1	77.5	75.9	73.7	73.7	73.7	73.7	72.5	72.5	73.7	73.7	73.9	73.4	73.6	73	73.6	73.2	73.2	73	73
Lactobacillus_paracasei	75.7	73.4	73.6	78.4	77	78.4	78.4	78.4	78.4	78.4	78.1	78.1	76.1	73.6	79.5	76.6	76.6	76.8	77.5	77	77.2	77	77	74.3	71.6	71.9	77.2	73.9	74.3	77.5	77.4	76.1	73.9	73.9	73.9	73.9	72.6	72.6	73.9	73.9	74.1	73.2	73.7	73.2	73.7	73.4	73.4	72.8	72.8
Lactobacillus_paracasei	76.6	73.6	73.7	79	77.5	79	79	79	79	79	78.6	78.6	75.7	74.1	79.3	77.2	77.2	76.8	78.1	77.5	77.7	77.5	77.5	74.3	71	71.7	77.5	74.3	74.6	78.1	77.5	75.9	73.7	73.7	73.7	73.7	72.5	72.5	73.7	73.7	73.9	73.4	73.6	73	73.6	73.2	73.2	73	73
Lactobacillus_paracasei	76.6	73.6	73.7	79	77.5	79	79	79	79	79	78.6	78.6	75.7	74.1	79.3	77.2	77.2	76.8	78.1	77.5	77.7	77.5	77.5	74.3	71	71.7	77.5	74.3	74.6	78.1	77.5	75.9	73.7	73.7	73.7	73.7	72.5	72.5	73.7	73.7	73.9	73.4	73.6	73	73.6	73.2	73.2	73	73
Lactobacillus_paracasei	76.6	73.6	73.7	79	77.5	79	79	79	79	79	78.6	78.6	75.7	74.1	79.3	77.2	77.2	76.8	78.1	77.5	77.7	77.5	77.5	74.3	71	71.7	77.5	74.3	74.6	78.1	77.5	75.9	73.7	73.7	73.7	73.7	72.5	72.5	73.7	73.7	73.9	73.4	73.6	73	73.6	73.2	73.2	73	73
Lactobacillus_paracasei	76.4	73.4	73.6	78.8	77.4	78.8	78.8	78.8	78.8	78.8	78.4	78.4	75.5	73.9	79.2	77	77	76.6	77.9	77.4	77.5	77.4	77.4	74.1	70.8	71.6	77.4	74.1	74.5	78.3	77.5	75.7	73.6	73.6	73.6	73.6	72.6	72.3	73.6	73.6	73.7	73.2	73.4	72.8	73.4	73	73	72.8	72.8
Lactobacillus_paracasei	75.7	73.2	73.4	78.6	77.2	78.6	78.6	78.6	78.6	78.6	78.3	78.3	75.4	73.7	78.6	76.8	76.8	76.6	77.7	77.2	77.4	77.2	77.2	74.1	71.4	71.9	77.4	74.1	74.5	77.5	76.8	75.5	73.9	73.9	73.9	73.9	72.6	72.6	73.9	73.9	74.1	73.2	73.7	73.2	73.7	73	73	72.5	72.5
Lactobacillus_paracasei	74.8	72.5	72.6	77.7	76.1	77.7	77.7	77.7	77.7	77.7	77.4	77.4	75.2	72.6	78.6	75.7	75.7	75.9	76.6	76.1	76.3	76.1	76.1	73.6	71.4	71	76.4	73	73.4	76.8	76.6	75.2	73.4	73.4	73.4	73.4	72.1	72.1	73.4	73.4	73.6	72.3	73.2	72.6	73.2	72.6	72.6	71.9	71.9
Lactobacillus_paracasei	76.3	73.2	73.4	79	77.5	79	79	79	79	79	78.6	78.6	75.9	73.7	79.3	77.2	77.2	77	77.7	77.5	77.7	77.5	77.5	74.5	71.4	71.9	77.4	74.5	74.8	77.7	77.5	76.1	74.1	74.1	74.1	74.1	72.8	72.8	74.1	74.1	74.3	73.4	73.9	73.4	73.9	73.2	73.2	73	73
Lactobacillus_paracasei	76.3	73.2	73.4	79	77.5	79	79	79	79	79	78.6	78.6	75.9	73.7	79.3	77.2	77.2	77	77.7	77.5	77.7	77.5	77.5	74.5	71.4	71.9	77.4	74.5	74.8	77.7	77.5	76.1	74.1	74.1	74.1	74.1	72.8	72.8	74.1	74.1	74.3	73.4	73.9	73.4	73.9	73.2	73.2	73	73
Lactobacillus_paracasei	76.3	73.2	73.4	79	77.5	79	79	79	79	79	78.6	78.6	75.9	73.7	79.3	77.2	77.2	77	77.7	77.5	77.7	77.5	77.5	74.5	71.4	71.9	77.4	74.5	74.8	77.7	77.5	76.1	74.1	74.1	74.1	74.1	72.8	72.8	74.1	74.1	74.3	73.4	73.9	73.4	73.9	73.2	73.2	73	73
Lactobacillus_paracasei	76.1	73.6	73.7	78.6	77.2	78.6	78.6	78.6	78.6	78.6	78.3	78.3	75.9	74.1	79.2	76.8	76.8	77	78.1	77.2	77.4	77.2	77.2	74.1	71.4	71.9	77.7	74.1	74.5	77.5	77	75.9	74.3	74.3	74.3	74.3	73	73	74.3	74.3	74.5	73.2	74.1	73.6	74.1	73.4	73.4	72.8	72.8
Lactobacillus_paracasei	76.1	73.6	73.7	78.6	77.2	78.6	78.6	78.6	78.6	78.6	78.3	78.3	75.9	74.1	79.2	76.8	76.8	77	78.1	77.2	77.4	77.2	77.2	74.1	71.4	71.9	77.7	74.1	74.5	77.5	77	75.9	74.3	74.3	74.3	74.3	73	73	74.3	74.3	74.5	73.2	74.1	73.6	74.1	73.4	73.4	72.8	72.8
Lactobacillus_paracasei	76.1	73.6	73.7	78.6	77.2	78.6	78.6	78.6	78.6	78.6	78.3	78.3	75.9	74.1	79.2	76.8	76.8	77	78.1	77.2	77.4	77.2	77.2	74.1	71.4	71.9	77.7	74.1	74.5	77.5	77	75.9	74.3	74.3	74.3	74.3	73	73	74.3	74.3	74.5	73.2	74.1	73.6	74.1	73.4	73.4	72.8	72.8
Lactobacillus_paracasei	76.1	73.6	73.7	78.6	77.2	78.6	78.6	78.6	78.6	78.6	78.3	78.3	75.9	74.1	79.2	76.8	76.8	77	78.1	77.2	77.4	77.2	77.2	74.1	71.4	71.9	77.7	74.1	74.5	77.5	77	75.9	74.3	74.3	74.3	74.3	73	73	74.3	74.3	74.5	73.2	74.1	73.6	74.1	73.4	73.4	72.8	72.8
Lactobacillus_paracasei	76.3	73.2	73.4	79	77.5	79	79	79	79	79	78.6	78.6	75.9	73.7	79.3	77.2	77.2	77	77.7	77.5	77.7	77.5	77.5	74.5	71.4	71.9	77.4	74.5	74.8	77.7	77.5	76.1	74.1	74.1	74.1	74.1	72.8	72.8	74.1	74.1	74.3	73.4	73.9	73.4	73.9	73.2	73.2	73	73
Lactobacillus_paracasei	76.3	73.2	73.4	79	77.5	79	79	79	79	79	78.6	78.6	75.9	73.7	79.3	77.2	77.2	77	77.7	77.5	77.7	77.5	77.5	74.5	71.4	71.9	77.4	74.5	74.8	77.7	77.5	76.1	74.1	74.1	74.1	74.1	72.8	72.8	74.1	74.1	74.3	73.4	73.9	73.4	73.9	73.2	73.2	73	73
Lactobacillus_paracasei	76.3	73.2	73.4	79	77.5	79	79	79	79	79	78.6	78.6	75.9	73.7	79.3	77.2	77.2	77	77.7	77.5	77.7	77.5	77.5	74.5	71.4	71.9	77.4	74.5	74.8	77.7	77.5	76.1	74.1	74.1	74.1	74.1	72.8	72.8	74.1	74.1	74.3	73.4	73.9	73.4	73.9	73.2	73.2	73	73
Lactobacillus_paracasei	76.3	73.2	73.4	79	77.5	79	79	79	79	79	78.6	78.6	75.9	73.7	79.3	77.2	77.2	77	77.7	77.5	77.7	77.5	77.5	74.5	71.4	71.9	77.4	74.5	74.8	77.7	77.5	76.1	74.1	74.1	74.1	74.1	72.8	72.8	74.1	74.1	74.3	73.4	73.9	73.4	73.9	73.2	73.2	73	73
Lactobacillus_paracasei	76.3	73.2	73.4	79	77.5	79	79	79	79	79	78.6	78.6	75.9	73.7	79.3	77.2	77.2	77	77.7	77.5	77.7	77.5	77.5	74.5	71.4	71.9	77.4	74.5	74.8	77.7	77.5	76.1	74.1	74.1	74.1	74.1	72.8	72.8	74.1	74.1	74.3	73.4	73.9	73.4	73.9	73.2	73.2	73	73
Lactobacillus_paracasei	76.3	73.2	73.4	79	77.5	79	79	79	79	79	78.6	78.6	75.9	73.7	79.3	77.2	77.2	77	77.7	77.5	77.7	77.5	77.5	74.5	71.4	71.9	77.4	74.5	74.8	77.7	77.5	76.1	74.1	74.1	74.1	74.1	72.8	72.8	74.1	74.1	74.3	73.4	73.9	73.4	73.9	73.2	73.2	73	73
Lactobacillus_paracasei	76.3	73.2	73.4	79	77.5	79	79	79	79	79	78.6	78.6	75.9	73.7	79.3	77.2	77.2	77	77.7	77.5	77.7	77.5	77.5	74.5	71.4	71.9	77.4	74.5	74.8	77.7	77.5	76.1	74.1	74.1	74.1	74.1	72.8	72.8	74.1	74.1	74.3	73.4	73.9	73.4	73.9	73.2	73.2	73	73
Lactobacillus_paracasei	76.6	73.6	73.7	79	77.5	79	79	79	79	79	78.6	78.6	75.7	74.1	79.3	77.2	77.2	76.8	78.1	77.5	77.7	77.5	77.5	74.3	71	71.7	77.5	74.3	74.6	78.1	77.5	75.9	73.7	73.7	73.7	73.7	72.5	72.5	73.7	73.7	73.9	73.4	73.6	73	73.6	73.2	73.2	73	73
Lactobacillus_paracasei	76.6	73.6	73.7	79	77.5	79	79	79	79	79	78.6	78.6	75.7	74.1	79.3	77.2	77.2	76.8	78.1	77.5	77.7	77.5	77.5	74.3	71	71.7	77.5	74.3	74.6	78.1	77.5	75.9	73.7	73.7	73.7	73.7	72.5	72.5	73.7	73.7	73.9	73.4	73.6	73	73.6	73.2	73.2	73	73
Lactobacillus_paracasei	76.6	73.6	73.7	79	77.5	79	79	79	79	79	78.6	78.6	75.7	74.1	79.3	77.2	77.2	76.8	78.1	77.5	77.7	77.5	77.5	74.3	71	71.7	77.5	74.3	74.6	78.1	77.5	75.9	73.7	73.7	73.7	73.7	72.5	72.5	73.7	73.7	73.9	73.4	73.6	73	73.6	73.2	73.2	73	73
Lactobacillus_paracasei	76.3	73.2	73.4	79	77.5	79	79	79	79	79	78.6	78.6	75.9	73.7	79.3	77.2	77.2	77	77.7	77.5	77.7	77.5	77.5	74.5	71.4	71.9	77.4	74.5	74.8	77.7	77.5	76.1	74.1	74.1	74.1	74.1	72.8	72.8	74.1	74.1	74.3	73.4	73.9	73.4	73.9	73.2	73.2	73	73
Lactobacillus_paracasei	75.7	73.2	73.4	78.6	77.2	78.6	78.6	78.6	78.6	78.6	78.3	78.3	75.4	73.7	78.6	76.8	76.8	76.6	77.7	77.2	77.4	77.2	77.2	74.1	71.4	71.9	77.4	74.1	74.5	77.5	76.8	75.5	73.9	73.9	73.9	73.9	72.6	72.6	73.9	73.9	74.1	73.2	73.7	73.2	73.7	73	73	72.5	72.5
Lactobacillus_paracasei	76.3	73.2	73.4	79	77.5	79	79	79	79	79	78.6	78.6	75.9	73.7	79.3	77.2	77.2	77	77.7	77.5	77.7	77.5	77.5	74.5	71.4	71.9	77.4	74.5	74.8	77.7	77.5	76.1	74.1	74.1	74.1	74.1	72.8	72.8	74.1	74.1	74.3	73.4	73.9	73.4	73.9	73.2	73.2	73	73
Lactobacillus_paracasei	76.6	73.6	73.7	79	77.5	79	79	79	79	79	78.6	78.6	75.7	74.1	79.3	77.2	77.2	76.8	78.1	77.5	77.7	77.5	77.5	74.3	71	71.7	77.5	74.3	74.6	78.1	77.5	75.9	73.7	73.7	73.7	73.7	72.5	72.5	73.7	73.7	73.9	73.4	73.6	73	73.6	73.2	73.2	73	73
Lactobacillus_paracasei	76.6	73.6	73.7	79	77.5	79	79	79	79	79	78.6	78.6	75.7	74.1	79.3	77.2	77.2	76.8	78.1	77.5	77.7	77.5	77.5	74.3	71	71.7	77.5	74.3	74.6	78.1	77.5	75.9	73.7	73.7	73.7	73.7	72.5	72.5	73.7	73.7	73.9	73.4	73.6	73	73.6	73.2	73.2	73	73
Lactobacillus_paracasei	76.3	73.2	73.4	79.2	77.7	79.2	79.2	79.2	79.2	79.2	78.8	78.8	75.9	73.7	79.5	77.4	77.4	77	77.7	77.7	77.9	77.7	77.7	74.5	71.2	71.9	77.4	74.5	74.8	77.7	77.5	76.3	74.7	74.7	74.7	74.7	73.6	72.8	74.8	74.8	75	73.4	74.6	74.1	74.6	73.2	73.2	73	73
Lactobacillus_paracasei	74.6	72.5	72.3	76.4	76.4	76.4	76.4	76.4	76.4	76.4	76.4	76.4	73.4	72.1	75.5	76.4	76.4	74.8	76.4	76.4	76.3	76.4	76.4	72.8	69.9	69.2	74.5	72.8	73	75.7	75.7	73.2	71.4	71.4	71.8	71.4	70.8	70.1	71.6	71.6	71.6	71.6	71.7	70.3	71.4	71.8	71.8	72.3	72.3
Lactobacillus_paracasei	75.7	74.5	74.6	79.9	76.8	79.9	79.9	79.9	79.9	79.9	79.5	79.5	76.3	74.3	79.7	77.9	77.7	76.8	77.4	76.8	77	76.8	76.8	74.3	73.9	73.9	77.2	73.9	74.8	77	78.1	75.2	75.7	75.7	75.7	75.7	74.5	74.5	75.7	75.7	75.9	74.8	75.5	75	75.5	74.9	74.9	74.8	74.8
Lactobacillus_paracasei	76.1	73.6	73.7	78.6	77.2	78.6	78.6	78.6	78.6	78.6	78.3	78.3	75.9	74.1	79.2	76.8	76.8	77	78.1	77.2	77.4	77.2	77.2	74.1	71.4	71.9	77.7	74.1	74.5	77.5	77	75.9	74.3	74.3	74.3	74.3	73	73	74.3	74.3	74.5	73.2	74.1	73.6	74.1	73.4	73.4	72.8	72.8
Lactobacillus_paracasei	76.3	73.2	73.4	79	77.5	79	79	79	79	79	78.6	78.6	75.9	73.7	79.3	77.2	77.2	77	77.7	77.5	77.7	77.5	77.5	74.5	71.4	71.9	77.4	74.5	74.8	77.7	77.5	76.1	74.1	74.1	74.1	74.1	72.8	72.8	74.1	74.1	74.3	73.4	73.9	73.4	73.9	73.2	73.2	73	73
Lactobacillus_paracasei	76.6	73.6	73.7	79	77.5	79	79	79	79	79	78.6	78.6	75.7	74.1	79.3	77.2	77.2	76.8	78.1	77.5	77.7	77.5	77.5	74.3	71	71.7	77.5	74.3	74.6	78.1	77.5	75.9	73.7	73.7	73.7	73.7	72.5	72.5	73.7	73.7	73.9	73.4	73.6	73	73.6	73.2	73.2	73	73
Lactobacillus_paracasei	76.6	73.6	73.7	79	77.5	79	79	79	79	79	78.6	78.6	75.7	74.1	79.3	77.2	77.2	76.8	78.1	77.5	77.7	77.5	77.5	74.3	71	71.7	77.5	74.3	74.6	78.1	77.5	75.9	73.7	73.7	73.7	73.7	72.5	72.5	73.7	73.7	73.9	73.4	73.6	73	73.6	73.2	73.2	73	73
Lactobacillus_paracasei	76.6	73.6	73.7	79	77.5	79	79	79	79	79	78.6	78.6	75.7	74.1	79.3	77.2	77.2	76.8	78.1	77.5	77.7	77.5	77.5	74.3	71	71.7	77.5	74.3	74.6	78.1	77.5	75.9	73.7	73.7	73.7	73.7	72.5	72.5	73.7	73.7	73.9	73.4	73.6	73	73.6	73.2	73.2	73	73
Lactobacillus_paracasei_subsp._paracasei	76.3	73.6	73.7	78.8	77.4	78.8	78.8	78.8	78.8	78.8	78.4	78.4	76.1	74.3	79.2	76.8	76.8	76.8	78.1	77.4	77.5	77.4	77.4	74.3	71.6	72.1	77.9	73.9	74.3	77.5	77.2	76.1	74.5	74.5	74.5	74.5	73.2	73.2	74.5	74.5	74.6	73.4	74.3	73.7	74.3	73.6	73.6	72.8	72.8
Lactobacillus_paracasei_subsp._paracasei	75.7	73.2	73.4	78.6	77.2	78.6	78.6	78.6	78.6	78.6	78.3	78.3	75.4	73.7	78.6	76.8	76.8	76.6	77.7	77.2	77.4	77.2	77.2	74.1	71.4	71.9	77.4	74.1	74.5	77.5	76.8	75.5	73.9	73.9	73.9	73.9	72.6	72.6	73.9	73.9	74.1	73.2	73.7	73.2	73.7	73	73	72.5	72.5
Lactobacillus_paracasei_subsp._paracasei	76.1	73.2	73.4	79	77.5	79	79	79	79	79	78.6	78.6	75.9	73.7	79.2	77.2	77.2	77	77.7	77.5	77.7	77.5	77.5	74.5	71.4	71.9	77.4	74.5	74.8	77.5	77.4	75.9	74.3	74.3	74.3	74.3	73	73	74.3	74.3	74.5	73.2	74.1	73.6	74.1	73	73	72.8	72.8
Lactobacillus_paracasei_subsp._paracasei	76.6	73.6	73.7	79	77.5	79	79	79	79	79	78.6	78.6	75.7	74.1	79.3	77.2	77.2	76.8	78.1	77.5	77.7	77.5	77.5	74.3	71	71.7	77.5	74.3	74.6	78.1	77.5	75.9	73.7	73.7	73.7	73.7	72.5	72.5	73.7	73.7	73.9	73.4	73.6	73	73.6	73.2	73.2	73	73
Lactobacillus_paracasei_subsp._paracasei	76.3	73.6	73.7	78.8	77.4	78.8	78.8	78.8	78.8	78.8	78.4	78.4	76.1	74.3	79.2	76.8	76.8	76.8	78.1	77.4	77.5	77.4	77.4	74.3	71.6	72.1	77.9	73.9	74.3	77.5	77.2	76.1	74.5	74.5	74.5	74.5	73.2	73.2	74.5	74.5	74.6	73.4	74.3	73.7	74.3	73.6	73.6	72.8	72.8
Lactobacillus_paracasei_subsp._paracasei	76.3	73.2	73.4	79	77.5	79	79	79	79	79	78.6	78.6	75.9	73.7	79.3	77.2	77.2	77	77.7	77.5	77.7	77.5	77.5	74.5	71.4	71.9	77.4	74.5	74.8	77.7	77.5	76.1	74.1	74.1	74.1	74.1	72.8	72.8	74.1	74.1	74.3	73.4	73.9	73.4	73.9	73.2	73.2	73	73
Lactobacillus_paracasei_subsp._tolerans	76.6	73.6	73.7	79	77.5	79	79	79	79	79	78.6	78.6	75.7	74.1	79.3	77.2	77.2	76.8	78.1	77.5	77.7	77.5	77.5	74.3	71	71.7	77.5	74.3	74.6	78.1	77.5	75.9	73.7	73.7	73.7	73.7	72.5	72.5	73.7	73.7	73.9	73.4	73.6	73	73.6	73.2	73.2	73	73
Lactobacillus_paragasseri	85	74.8	75.7	87.3	88.8	87.3	87.3	87.3	87.3	87.3	87	87	80.6	79.9	81.3	87.7	87.9	80.1	81.3	88.8	88.9	88.8	88.8	77	74.6	78.3	85.1	78.6	77.9	80.1	79.8	82.8	77	77	76.9	77	76.1	75.7	77.2	77.2	77.4	78.4	77.4	75.7	77	78	78	79.9	79.9
Lactobacillus_paragasseri	84.4	74.6	75.5	86.8	88.2	86.8	86.8	86.8	86.8	86.8	86.4	86.4	80.4	79.7	81.2	87.1	87.3	79.9	81.5	88.2	88.4	88.2	88.2	76.4	74.8	78.1	85	78.1	77.4	79.9	79.2	82.6	76.9	76.9	76.7	76.9	75.9	75.5	77	77	77.2	78.3	77.2	75.5	76.8	77.8	77.8	79.7	79.7
Lactobacillus_parakefiri	77.7	75.7	75.5	76.9	76.9	76.9	76.9	76.9	77	77	76.6	76.6	77	77.4	77.2	79	79.2	74.6	76.3	76.9	77	77	77	76.4	79.2	81.3	76.4	77.5	78.3	76.4	73.6	75.5	81.3	81.3	81.2	81.3	80.3	81	81.3	81.3	80.8	82.6	81.2	78.6	81.2	84.4	84.4	91.1	91.1
Lactobacillus_paralimentarius	80.6	79.7	79.9	81.2	81.3	81.2	81.2	81.2	81.2	81.2	80.8	80.8	82.6	80.1	89.7	81.5	81.7	77.4	80.3	81.3	81.5	81.3	81.3	80.1	75.7	78.1	79.2	81.2	81.7	81.3	81.5	77.2	77.5	77.5	77.7	77.5	76.6	76.3	77.5	77.5	77.4	81.5	77.4	75.4	77.4	79.5	79.5	80.3	80.3
Lactobacillus_paralimentarius	81	80.1	80.3	81.7	80.6	81.7	81.7	81.7	81.7	81.7	81.3	81.3	82.4	80.3	89.7	81.5	81.7	77.9	79.7	80.6	80.8	80.6	80.6	80.1	75.4	78.4	79	80.3	80.1	80.3	81.2	76.8	77.2	77.2	77.4	77.2	76.3	75.7	77.2	77.2	77	79.5	77.4	74.8	77	80.1	80.1	80.3	80.3
Lactobacillus_paraplantarum	77	76.3	76.6	77.6	76.9	77.6	77.6	77.6	77.7	77.7	77.4	77.4	75.7	77.7	79	76.9	77	73.2	73.9	76.9	76.7	77	77	76.1	75.4	75.8	77	76.1	77.2	79.2	77.2	75.8	80.4	80.4	80.3	80.4	79.2	79.7	80.4	80.4	80.3	80.8	80.6	77.5	80.3	78.6	78.6	77.5	77.5
Lactobacillus_paraplantarum	77.4	76.7	77	77.6	77.2	77.6	77.6	77.6	77.7	77.7	77.4	77.4	75.9	77.9	79.3	77.2	77.4	73.6	73.9	77.2	77	77.4	77.4	76.3	75.4	75.8	77.4	76.4	77.4	79.5	77.2	75.8	80.6	80.6	80.4	80.6	79.3	79.9	80.6	80.6	80.4	81.2	80.4	77.9	80.4	78.8	78.8	77.7	77.7
Lactobacillus_pasteurii	85.9	77.4	77.5	91.1	89.5	91.1	91.1	91.1	91.1	91.1	90.8	90.8	78.8	75.2	79.2	89.5	89.7	79.3	80.3	89.5	89.3	89.5	89.5	79.2	76.3	77.7	85.3	77.2	76.8	78.4	77.5	82.6	76.4	76.4	75.9	76.4	75.5	75.7	76.4	76.4	76.4	78.3	76.3	74.6	76.3	76.6	76.6	79	79
Lactobacillus_pentosiphilus	75.9	76.8	77	76.3	75	76.3	76.3	76.3	76.3	76.3	75.9	75.9	78.1	77.7	77.4	78.1	78.3	73.4	73.9	75	74.8	75	75	77.9	79	79.2	75.4	77.7	78.6	77	75.5	75.2	81.2	81.2	81.3	81.2	80.3	80.3	81.2	81.2	81.2	80.8	81	79.3	81	78.8	78.8	80.4	80.4
Lactobacillus_pentosus	77.2	77.7	77.5	77.8	77.6	77.9	77.9	77.9	77.9	77.9	77.5	77.5	77.2	78.8	79.5	77.8	78.1	73.7	74.1	77.6	77.8	77.7	77.7	76.1	75.6	76.3	77.5	77.5	78.6	79.2	76.6	75.2	82.4	82.4	81.9	82.4	81.2	81	82.4	82.4	82.2	82.4	82.2	79.5	82.2	79.5	79.5	79.3	79.3
Lactobacillus_pentosus	77.5	77.9	77.7	77.8	77.6	77.9	77.9	77.9	77.9	77.9	77.5	77.5	77	79	79.5	77.8	78.1	73.6	74.1	77.6	77.8	77.7	77.7	76.1	75.6	76.3	77.4	77.5	78.6	79.5	76.8	75	82.1	82.1	81.5	82.1	80.8	80.6	82.1	82.1	81.9	82.4	81.9	79.2	81.9	79.7	79.7	79.3	79.3
Lactobacillus_pentosus	76.3	77.2	77	76.9	76.7	76.9	76.9	76.9	76.9	76.9	77	77.2	76.6	77.5	79	77	77.2	73.4	73.9	76.7	76.9	76.7	76.7	75	76.1	75.2	76.6	76.6	77.7	78.3	76.1	74	81.7	81.7	81.2	81.7	80.6	80.3	81.7	81.7	81.5	81.9	81.5	79	81.9	78.4	78.4	78.8	78.8
Lactobacillus_plantarum	77	77.7	77.9	78.5	77.7	78.6	78.6	78.6	78.6	78.6	78.3	78.3	77	77.9	78.6	77.7	77.9	74.1	74.1	77.7	77.5	77.7	77.7	77.4	76.3	76.6	77.5	76.1	77.9	79.9	77	75.4	80.8	80.8	80.6	80.8	79.5	80.1	80.8	80.8	80.6	81.7	81	78.3	80.6	79.5	79.5	79.2	79.2
Lactobacillus_plantarum	77	77.7	77.9	78.5	77.7	78.6	78.6	78.6	78.6	78.6	78.3	78.3	77	77.9	78.6	77.7	77.9	74.1	74.1	77.7	77.5	77.7	77.7	77.4	76.3	76.6	77.5	76.1	77.9	79.9	77	75.4	80.8	80.8	80.6	80.8	79.5	80.1	80.8	80.8	80.6	81.7	81	78.3	80.6	79.5	79.5	79.2	79.2
Lactobacillus_plantarum	76.8	77.5	77.7	78.3	77.5	78.4	78.4	78.4	78.4	78.4	78.1	78.1	76.8	77.7	78.4	77.5	77.7	73.9	73.9	77.5	77.4	77.5	77.5	77.2	76.3	76.4	77.4	75.9	77.7	79.7	76.8	75.2	80.8	80.8	80.6	80.8	79.5	80.1	80.8	80.8	80.6	81.5	81	78.3	80.6	79.3	79.3	79	79
Lactobacillus_plantarum	77.2	77.9	78.1	78.7	77.9	78.8	78.8	78.8	78.8	78.8	78.4	78.4	77.2	78.1	78.8	77.9	78.1	74.3	74.3	77.9	77.7	77.9	77.9	77.5	76.4	76.8	77.7	76.3	78.1	80.1	77.2	75.5	81	81	80.8	81	79.7	80.3	81	81	80.8	81.9	81.2	78.4	80.8	79.7	79.7	79.3	79.3
Lactobacillus_plantarum	77	77.7	77.9	78.5	77.7	78.6	78.6	78.6	78.6	78.6	78.3	78.3	77	77.9	78.6	77.7	77.9	74.1	74.1	77.7	77.5	77.7	77.7	77.4	76.4	76.6	77.5	76.1	77.9	79.9	77	75.4	81	81	80.8	81	79.7	80.3	81	81	80.8	81.7	81.2	78.4	80.8	79.5	79.5	79.2	79.2
Lactobacillus_plantarum	77.2	77.9	78.1	78.7	77.9	78.8	78.8	78.8	78.8	78.8	78.4	78.4	77.2	78.1	78.8	77.9	78.1	74.3	74.3	77.9	77.7	77.9	77.9	77.5	76.4	76.8	77.7	76.3	78.1	80.1	77.2	75.5	81	81	80.8	81	79.7	80.3	81	81	80.8	81.9	81.2	78.4	80.8	79.7	79.7	79.3	79.3
Lactobacillus_plantarum	77	77.7	77.9	78.5	77.7	78.6	78.6	78.6	78.6	78.6	78.3	78.3	77	77.9	78.6	77.7	77.9	74.1	74.1	77.7	77.5	77.7	77.7	77.4	76.3	76.6	77.5	76.1	77.9	79.9	77	75.4	80.8	80.8	80.6	80.8	79.5	80.1	80.8	80.8	80.6	81.7	81	78.3	80.6	79.5	79.5	79.2	79.2
Lactobacillus_plantarum	77.2	77.9	78.1	78.7	77.9	78.8	78.8	78.8	78.8	78.8	78.4	78.4	77.2	78.1	78.8	77.9	78.1	74.3	74.3	77.9	77.7	77.9	77.9	77.5	76.4	76.8	77.7	76.3	78.1	80.1	77.2	75.5	81	81	80.8	81	79.7	80.3	81	81	80.8	81.9	81.2	78.4	80.8	79.7	79.7	79.3	79.3
Lactobacillus_plantarum	77.2	77.9	78.1	78.7	77.9	78.8	78.8	78.8	78.8	78.8	78.4	78.4	77.2	78.1	78.8	77.9	78.1	74.3	74.3	77.9	77.7	77.9	77.9	77.5	76.4	76.8	77.7	76.3	78.1	80.1	77.2	75.5	81	81	80.8	81	79.7	80.3	81	81	80.8	81.9	81.2	78.4	80.8	79.7	79.7	79.3	79.3
Lactobacillus_plantarum	77	77.7	77.9	78.5	77.7	78.6	78.6	78.6	78.6	78.6	78.3	78.3	77	77.9	78.6	77.7	77.9	74.1	74.1	77.7	77.5	77.7	77.7	77.4	76.3	76.6	77.5	76.1	77.9	79.9	77	75.4	80.8	80.8	80.6	80.8	79.5	80.1	80.8	80.8	80.6	81.7	81	78.3	80.6	79.5	79.5	79.2	79.2
Lactobacillus_plantarum	77.2	77.9	78.1	78.7	77.9	78.8	78.8	78.8	78.8	78.8	78.4	78.4	77.2	78.1	78.8	77.9	78.1	74.3	74.3	77.9	77.7	77.9	77.9	77.5	76.4	76.8	77.7	76.3	78.1	80.1	77.2	75.5	81	81	80.8	81	79.7	80.3	81	81	80.8	81.9	81.2	78.4	80.8	79.7	79.7	79.3	79.3
Lactobacillus_plantarum	77	77.5	77.7	78.1	77.4	78.3	78.3	78.3	78.3	78.3	77.9	77.9	76.8	77.7	78.6	77.5	77.7	73.9	74.1	77.4	77.2	77.4	77.4	77.2	76.3	76.4	77.2	75.9	77.5	79.5	76.6	75.2	80.6	80.6	80.4	80.6	79.3	79.9	80.6	80.6	80.4	81.7	80.8	78.1	80.4	79.2	79.2	79.2	79.2
Lactobacillus_plantarum	77	77.7	77.9	78.5	77.7	78.6	78.6	78.6	78.6	78.6	78.3	78.3	77	77.9	78.6	77.7	77.9	74.1	74.1	77.7	77.5	77.7	77.7	77.4	76.3	76.6	77.5	76.1	77.9	79.9	77	75.4	80.8	80.8	80.6	80.8	79.5	80.1	80.8	80.8	80.6	81.7	81	78.3	80.6	79.5	79.5	79.2	79.2
Lactobacillus_plantarum	77	77.7	77.9	78.5	77.7	78.6	78.6	78.6	78.6	78.6	78.3	78.3	77	77.9	78.6	77.7	77.9	74.1	74.1	77.7	77.5	77.7	77.7	77.4	76.3	76.6	77.5	76.1	77.9	79.9	77	75.4	80.8	80.8	80.6	80.8	79.5	80.1	80.8	80.8	80.6	81.7	81	78.3	80.6	79.5	79.5	79.2	79.2
Lactobacillus_plantarum	77	77.7	77.9	78.5	77.7	78.6	78.6	78.6	78.6	78.6	78.3	78.3	77	77.9	78.6	77.7	77.9	74.1	74.1	77.7	77.5	77.7	77.7	77.4	76.4	76.6	77.5	76.1	77.9	79.9	77	75.4	81	81	80.8	81	79.7	80.3	81	81	80.8	81.7	81.2	78.4	80.8	79.5	79.5	79.2	79.2
Lactobacillus_plantarum	77.2	77.9	78.1	78.7	77.9	78.8	78.8	78.8	78.8	78.8	78.4	78.4	77.2	78.1	78.8	77.9	78.1	74.3	74.3	77.9	77.7	77.9	77.9	77.5	76.4	76.8	77.7	76.3	78.1	80.1	77.2	75.5	81	81	80.8	81	79.7	80.3	81	81	80.8	81.9	81.2	78.4	80.8	79.7	79.7	79.3	79.3
Lactobacillus_plantarum	77	77.7	77.9	78.5	77.7	78.6	78.6	78.6	78.6	78.6	78.3	78.3	77	77.9	78.6	77.7	77.9	74.1	74.1	77.7	77.5	77.7	77.7	77.4	76.4	76.6	77.5	76.1	77.9	79.9	77	75.4	81	81	80.8	81	79.7	80.3	81	81	80.8	81.7	81.2	78.4	80.8	79.5	79.5	79.2	79.2
Lactobacillus_plantarum	77.2	77.9	78.1	78.7	77.9	78.8	78.8	78.8	78.8	78.8	78.4	78.4	77.2	78.1	78.8	77.9	78.1	74.3	74.3	77.9	77.7	77.9	77.9	77.5	76.4	76.8	77.7	76.3	78.1	80.1	77.2	75.5	81	81	80.8	81	79.7	80.3	81	81	80.8	81.9	81.2	78.4	80.8	79.7	79.7	79.3	79.3
Lactobacillus_plantarum	77	77.5	77.7	78.1	77.4	78.3	78.3	78.3	78.3	78.3	77.9	77.9	76.8	77.7	78.6	77.5	77.7	73.9	74.1	77.4	77.2	77.4	77.4	77.2	76.3	76.4	77.2	75.9	77.5	79.5	76.6	75.2	80.6	80.6	80.4	80.6	79.3	79.9	80.6	80.6	80.4	81.7	80.8	78.1	80.4	79.2	79.2	79.2	79.2
Lactobacillus_plantarum	77	77.7	77.9	78.5	77.7	78.6	78.6	78.6	78.6	78.6	78.3	78.3	77	77.9	78.6	77.7	77.9	74.1	74.1	77.7	77.5	77.7	77.7	77.4	76.3	76.6	77.5	76.1	77.9	79.9	77	75.4	80.8	80.8	80.6	80.8	79.5	80.1	80.8	80.8	80.6	81.7	81	78.3	80.6	79.5	79.5	79.2	79.2
Lactobacillus_plantarum	77	77.7	77.9	78.5	77.7	78.6	78.6	78.6	78.6	78.6	78.3	78.3	77	77.9	78.6	77.7	77.9	74.1	74.1	77.7	77.5	77.7	77.7	77.4	76.3	76.6	77.5	76.1	77.9	79.9	77	75.4	80.8	80.8	80.6	80.8	79.5	80.1	80.8	80.8	80.6	81.7	81	78.3	80.6	79.5	79.5	79.2	79.2
Lactobacillus_plantarum	77	77.7	77.9	78.5	77.7	78.6	78.6	78.6	78.6	78.6	78.3	78.3	77	77.9	78.6	77.7	77.9	74.1	74.1	77.7	77.5	77.7	77.7	77.4	76.3	76.6	77.5	76.1	77.9	79.9	77	75.4	80.8	80.8	80.6	80.8	79.5	80.1	80.8	80.8	80.6	81.7	81	78.3	80.6	79.5	79.5	79.2	79.2
Lactobacillus_plantarum	77.4	78.1	78.3	78.8	78.1	79	79	79	79	79	78.6	78.6	77	77.9	78.6	78.1	78.3	74.1	74.1	78.1	77.9	78.1	78.1	77.7	76.6	76.6	77.9	76.1	77.9	80.3	77	75.7	80.8	80.8	80.6	80.8	79.5	80.1	80.8	80.8	80.6	81.7	81	78.3	80.6	79.5	79.5	79.5	79.5
Lactobacillus_plantarum	77.2	77.9	78.1	78.7	77.9	78.8	78.8	78.8	78.8	78.8	78.4	78.4	77.2	78.1	78.8	77.8	78.1	74.3	74.3	77.9	77.7	77.9	77.9	77.5	76.3	76.8	77.7	76.3	78.1	80.1	77.2	75.5	81	81	80.8	81	79.7	80.3	81	81	80.8	81.9	81.2	78.4	80.8	79.7	79.7	79.3	79.3
Lactobacillus_plantarum	77.2	77.9	78.1	78.7	77.8	78.8	78.8	78.8	78.8	78.8	78.4	78.4	77.2	78.1	78.8	77.8	78.1	74.3	74.3	77.8	77.6	77.9	77.9	77.5	76.3	76.8	77.7	76.3	78.1	80.1	77.2	75.5	81	81	80.8	81	79.7	80.3	81	81	80.8	81.9	81.2	78.4	80.8	79.7	79.7	79.3	79.3
Lactobacillus_plantarum	62.3	62.5	62.3	60.4	60.6	61.3	61.3	61.3	61.3	61.3	60.9	60.9	63.8	61.6	60.4	61.5	63.1	60.7	60.8	60.6	60.6	61.6	61.6	62.1	62.9	62.5	57.7	61.4	60.5	59.5	60.4	58.6	62.5	63.4	62.5	63.4	62.5	62.5	63.4	63.4	63.1	63.8	63.4	61.6	63.2	62.1	62.1	62	62
Lactobacillus_plantarum	77	77.6	77.9	78.5	77.6	78.6	78.6	78.6	78.6	78.6	78.3	78.3	77	77.9	78.6	77.6	77.9	74.1	74.1	77.6	77.4	77.7	77.7	77.4	76.1	76.6	77.5	76.1	77.9	79.9	77	75.4	80.8	80.8	80.6	80.8	79.5	80.1	80.8	80.8	80.6	81.7	81	78.3	80.6	79.5	79.5	79.2	79.2
Lactobacillus_plantarum	77.2	77.8	78.1	78.7	77.8	78.7	78.8	78.8	78.8	78.8	78.4	78.4	77.2	78.1	78.8	77.8	78.1	74.3	74.3	77.8	77.6	77.9	77.9	77.5	76.3	76.8	77.7	76.3	78.1	80.1	77.2	75.5	81	81	80.8	81	79.7	80.3	81	81	80.8	81.9	81.2	78.4	80.8	79.7	79.7	79.3	79.3
Lactobacillus_plantarum	76.3	77.2	77.2	76.9	76.7	76.9	76.9	76.9	77	77	77.2	77.2	76.6	77.5	79.2	77	77.2	73.4	73.9	76.7	76.9	76.8	76.8	75	76.1	75.2	76.6	76.6	77.7	78.3	76.1	74	81.7	81.7	81.2	81.7	80.6	80.3	81.7	81.7	81.5	81.9	81.5	79	81.9	78.4	78.4	78.8	78.8
Lactobacillus_plantarum	77.2	77.8	78.1	78.7	77.8	78.7	78.7	78.7	78.8	78.8	78.4	78.4	77.2	78.1	78.7	77.8	77.9	74.3	74.3	77.8	77.6	77.9	77.9	77.5	76.3	76.7	77.7	76.3	78.1	80.1	77.2	75.4	81	81	80.8	81	79.7	80.3	81	81	80.8	81.9	81.2	78.4	80.8	79.7	79.7	79.3	79.3
Lactobacillus_plantarum	77.2	77.8	78.1	78.7	77.8	78.7	78.7	78.7	78.8	78.8	78.4	78.4	77.2	78.1	78.7	77.8	77.9	74.3	74.3	77.8	77.6	77.9	77.9	77.5	76.3	76.7	77.7	76.3	78.1	80.1	77.2	75.4	81	81	80.8	81	79.7	80.3	81	81	80.8	81.9	81.2	78.4	80.8	79.7	79.7	79.3	79.3
Lactobacillus_plantarum	75.4	75.2	75.4	77	76.1	77	77	77	77	77.2	77.2	77.2	75	76.1	76.3	76.3	76.5	73.7	73.6	76.1	75.9	76.1	76.3	75.5	73.9	74.3	76.1	74.5	75.9	78.4	75.7	74	78.8	78.8	78.6	78.8	77.7	77.9	78.8	78.8	79.2	79.2	79	77	78.6	77.4	77.4	77.4	77.4
Lactobacillus_plantarum	75.5	75.2	75.4	76.9	76.3	76.9	76.9	76.9	76.9	77	77	77	74.5	75.5	75.9	76.1	76.3	73	73.7	76.3	76.1	76.3	76.4	75	74.3	73.2	75.7	74.1	75.5	77.7	75.4	74	78.1	78.1	77.9	78.1	76.8	77.2	78.1	78.1	78.4	78.8	78.3	76.3	77.9	76.8	76.8	76.6	76.6
Lactobacillus_plantarum	77.4	77.9	78.1	78.8	77.9	78.8	78.8	78.8	78.8	79	78.6	78.6	77	77.9	78.5	77.9	78.1	74.1	74.1	77.9	77.8	77.9	78.1	77.7	76.5	76.5	77.9	76.1	77.9	80.3	77	75.6	80.8	80.8	80.6	80.8	79.5	79.9	80.8	80.8	80.6	81.7	81	78.3	80.6	79.5	79.5	79.5	79.5
Lactobacillus_plantarum	77	77.6	77.8	78.5	77.6	78.5	78.5	78.5	78.5	78.6	78.6	78.6	76.3	77.2	78.1	77.6	77.8	74.1	74.5	77.6	77.4	77.6	77.7	77.4	76.9	76.1	77.4	75.7	77.5	79.5	76.6	75	80.4	80.4	80.3	80.4	79.2	79.6	80.4	80.4	80.3	81	80.6	77.9	80.3	79.2	79.2	79.2	79.2
Lactobacillus_plantarum	76.6	76.3	76.4	78.1	77.4	78.1	78.1	78.1	78.1	78.3	78.6	78.6	75.9	75.4	76.6	78.8	79	74.5	74.5	77.4	77.6	77.4	77.5	75.5	76.3	75.4	75.7	75.9	77.2	77.4	75.2	73.8	79.3	79.3	79.2	79.3	78.7	78.5	79.3	79.3	79.5	79	79.5	77	79.5	77.2	77.2	78.1	78.1
Lactobacillus_plantarum	77.2	77.6	77.8	78.1	77.2	78.1	78.1	78.1	78.1	78.1	77.7	77.7	77	78.1	78.7	77.6	77.8	74.3	74.3	77.2	77	77.2	77.2	77.5	76.1	76.9	77.7	76.3	78.1	79.9	77.2	74.8	80.8	80.8	80.6	80.8	79.5	79.9	80.8	80.8	80.6	81.7	81	78.3	80.6	79.5	79.5	79.2	79.2
Lactobacillus_plantarum	76.3	77.2	77.4	77.9	77.2	77.9	77.9	77.9	77.9	77.9	77.5	77.5	77.8	76.5	78.1	77.5	77.7	74.9	75.9	77.2	77.4	77.2	77.2	77.7	79.9	79.2	76.4	75.7	78.8	77.2	75.6	73.7	82.8	82.8	82.8	82.8	82.1	81.7	82.8	82.8	83	81	83	80.8	82.6	80.3	80.3	80.3	80.3
Lactobacillus_plantarum_subsp._argentoratensis	77.4	78.1	78.4	78.8	77.9	78.8	78.8	78.8	79	79	78.6	78.6	77	78.1	78.4	77.9	78.1	74.1	74.1	77.9	77.8	78.1	78.1	77.7	76.5	76.7	77.7	76.1	77.9	80.3	76.8	75.8	81	81	80.8	81	79.7	80.3	81	81	80.8	81.7	81.2	78.4	80.8	79.5	79.5	79.5	79.5
Lactobacillus_plantarum_subsp._plantarum	77.2	77.7	77.9	78.1	77.2	78.1	78.1	78.1	78.1	78.1	77.7	77.7	77	78.1	78.8	77.7	77.9	74.3	74.3	77.2	77	77.2	77.2	77.5	76.3	77	77.7	76.3	78.1	79.9	77.2	74.8	80.8	80.8	80.6	80.8	79.5	80.1	80.8	80.8	80.6	81.7	81	78.3	80.6	79.5	79.5	79.2	79.2
Lactobacillus_plantarum_subsp._plantarum	77	77.7	77.9	78.5	77.6	78.6	78.6	78.6	78.6	78.6	78.3	78.3	77	77.9	78.6	77.6	77.9	74.1	74.1	77.6	77.4	77.7	77.7	77.4	76.1	76.6	77.5	76.1	77.9	79.9	77	75.4	80.8	80.8	80.6	80.8	79.5	80.1	80.8	80.8	80.6	81.7	81	78.3	80.6	79.5	79.5	79.2	79.2
Lactobacillus_pobuzihii	74.6	87.1	87	73.6	73.6	73.6	73.6	73.6	73.6	73.6	73.2	73.2	77	78.1	79.5	74.9	75.4	73.9	75.9	73.6	73.4	73.6	73.6	80.1	71.9	74.1	75	77.7	76.8	75.7	77.5	74.8	74.8	74.8	75	74.8	73.6	74.1	74.8	74.8	74.5	76.1	74.6	72.6	74.6	74.5	74.5	75.9	75.9
Lactobacillus_porcinae	77.2	73.6	73.4	78.1	79.7	78.1	78.1	78.1	78.1	78.1	77.7	77.7	76.6	74.6	78.4	77.5	77.7	76.8	77.9	79.7	79.5	79.7	79.7	77.5	71.6	74.6	78.8	74.5	75.7	77.5	75.5	78.3	75	75	74.8	75	73.6	73.9	75	75	74.6	77	74.8	72.8	74.8	72.8	72.8	75.5	75.5
Lactobacillus_raoultii	76.4	74.1	74.3	76.1	77	76.1	76.1	76.1	76.3	76.3	76.3	76.3	77.7	77	75.7	78.3	78.1	73.9	75	77	76.9	77.2	77.2	77.9	79	78.8	74.9	75.7	76.3	75.2	73.4	74.4	79.9	79.9	79.7	79.9	78.8	78.6	79.9	79.9	79.3	80.4	79.9	77.5	80.1	86.8	86.8	85.7	85.7
Lactobacillus_rapi	77.5	75.5	75.7	78.1	77.2	78.1	78.1	78.1	78.3	78.3	77.9	77.9	78.3	77.9	80.3	78.5	78.7	75.2	76.3	77.2	77	77.4	77.4	77.7	78.8	80.8	79	78.6	79	78.8	76.8	76.1	79.7	79.7	79.9	79.9	79	78.6	79.9	79.9	79.3	81.2	79.9	77.5	79.7	87.7	87.7	88	88
Lactobacillus_reuteri	76.4	74.5	74.6	78.3	79.3	78.3	78.3	78.3	78.3	78.3	77.9	77.9	78.6	75.2	75.5	78.4	78.6	73.6	76.1	79.3	79.5	79.3	79.3	76.8	82.4	82.1	75.4	77.9	77.9	73.4	74.6	75.5	79.5	79.5	79	79.5	78.3	78.3	79.5	79.5	79.3	77	79.7	76.8	79.3	80.6	80.6	81.2	81.2
Lactobacillus_reuteri	76.4	74.5	74.6	78.3	79.3	78.3	78.3	78.3	78.3	78.3	77.9	77.9	78.6	75.2	75.5	78.4	78.6	73.6	76.1	79.3	79.5	79.3	79.3	76.8	82.4	82.1	75.4	77.9	77.9	73.4	74.6	75.5	79.5	79.5	79	79.5	78.3	78.3	79.5	79.5	79.3	77	79.7	76.8	79.3	80.6	80.6	81.2	81.2
Lactobacillus_reuteri	76.4	73.9	74.1	77.4	78.8	77.4	77.4	77.4	77.4	77.4	77	77	78.8	75.5	75.4	78.4	78.6	74.1	77	78.8	79	78.8	78.8	76.4	82.6	82.1	75.2	77	77.4	73.6	75	76.1	79.9	79.9	79.7	79.9	78.4	78.6	79.9	79.9	79.7	76.4	80.1	77.2	79.7	80.1	80.1	81	81
Lactobacillus_reuteri	76.4	73.9	74.1	77.4	78.8	77.4	77.4	77.4	77.4	77.4	77	77	78.8	75.5	75.4	78.4	78.6	74.1	77	78.8	79	78.8	78.8	76.4	82.6	82.1	75.2	77	77.4	73.6	75	76.1	79.9	79.9	79.7	79.9	78.4	78.6	79.9	79.9	79.7	76.4	80.1	77.2	79.7	80.1	80.1	81	81
Lactobacillus_reuteri	76.4	74.5	74.6	78.3	79.3	78.3	78.3	78.3	78.3	78.3	77.9	77.9	78.6	75.2	75.5	78.4	78.6	73.6	76.1	79.3	79.5	79.3	79.3	76.8	82.4	82.1	75.4	77.9	77.9	73.4	74.6	75.5	79.5	79.5	79	79.5	78.3	78.3	79.5	79.5	79.3	77	79.7	76.8	79.3	80.6	80.6	81.2	81.2
Lactobacillus_reuteri	76.4	74.5	74.6	78.3	79.3	78.3	78.3	78.3	78.3	78.3	77.9	77.9	78.6	75.2	75.5	78.4	78.6	73.6	76.1	79.3	79.5	79.3	79.3	76.8	82.4	82.1	75.4	77.9	77.9	73.4	74.6	75.5	79.5	79.5	79	79.5	78.3	78.3	79.5	79.5	79.3	77	79.7	76.8	79.3	80.6	80.6	81.2	81.2
Lactobacillus_reuteri	76.4	73.9	74.1	78.3	79.3	78.3	78.3	78.3	78.3	78.3	77.9	77.9	79.3	75.5	75.5	78.1	78.4	73.9	76.4	79.3	79.5	79.3	79.3	76.8	82.4	82.2	75.5	77.7	78.1	73.4	74.6	75.9	79.5	79.5	79.3	79.5	78.1	78.3	79.5	79.5	79.3	77.2	79.7	76.8	79.3	81.3	81.3	81.3	81.3
Lactobacillus_reuteri	76.6	74.6	74.8	78.4	79.5	78.4	78.4	78.4	78.4	78.4	78.1	78.1	78.8	75.4	75.7	78.5	78.8	73.7	76.3	79.5	79.7	79.5	79.5	77	82.6	82.2	75.5	78.1	78.1	73.6	74.8	75.7	79.7	79.7	79.2	79.7	78.4	78.4	79.7	79.7	79.5	77.2	79.9	77	79.5	80.8	80.8	81.3	81.3
Lactobacillus_reuteri	76.6	74.6	74.8	78.4	79.5	78.4	78.4	78.4	78.4	78.4	78.1	78.1	78.8	75.4	75.7	78.5	78.8	73.7	76.3	79.5	79.7	79.5	79.5	77	82.6	82.2	75.5	78.1	78.1	73.6	74.8	75.7	79.7	79.7	79.2	79.7	78.4	78.4	79.7	79.7	79.5	77.2	79.9	77	79.5	80.8	80.8	81.3	81.3
Lactobacillus_reuteri	75.7	74.1	74.3	77.4	78.4	77.4	77.4	77.4	77.4	77.4	77	77	78.6	75.2	75.7	78.1	78.3	74.1	77.2	78.4	78.6	78.4	78.4	76.4	82.2	81.3	75.2	76.8	77.2	73.4	74.3	75.1	79.2	79.2	79	79.2	77.7	77.9	79.2	79.2	79	76.1	79.3	76.4	79	79.7	79.7	81	81
Lactobacillus_reuteri	76.4	73.9	74.1	77.4	78.8	77.4	77.4	77.4	77.4	77.4	77	77	78.8	75.5	75.4	78.3	78.5	74.1	77	78.8	79	78.8	78.8	76.4	82.6	82.1	75.2	77	77.4	73.6	75	75.8	79.9	79.9	79.7	79.9	78.4	78.6	79.9	79.9	79.7	76.4	80.1	77.2	79.7	80.1	80.1	81	81
Lactobacillus_reuteri	76.4	74.5	74.6	78.3	79.3	78.3	78.3	78.3	78.3	78.3	77.9	77.9	78.6	75.2	75.5	78.3	78.5	73.6	76.1	79.3	79.5	79.3	79.3	76.8	82.4	82.1	75.4	77.9	77.9	73.4	74.6	75.3	79.5	79.5	79	79.5	78.3	78.3	79.5	79.5	79.3	77	79.7	76.8	79.3	80.6	80.6	81.2	81.2
Lactobacillus_reuteri	77.6	74.5	74.6	78.4	79.5	78.4	78.4	78.4	78.4	78.4	78.1	78.1	79.3	75.5	75.7	78.3	78.4	74.1	75.9	79.5	79.3	79.5	79.5	76.8	81.5	82.1	75.7	77.4	77	74.1	75	75.5	79.5	79.5	79	79.5	78.1	78.3	79.5	79.5	79.3	76.3	79.7	76.8	79.3	81.2	81.2	81.3	81.3
Lactobacillus_rhamnosus	77.9	74.1	74.3	79.2	77.4	79.2	79.2	79.2	79.2	79.2	78.8	78.8	74.3	72.8	79	77.4	77.5	76.3	77.4	77.4	77.2	77.4	77.4	74.3	73	70.8	76.6	75	74.6	77.2	79.2	75.4	71.7	71.7	72.1	71.7	71	71	71.7	71.7	71.9	74.5	71.9	70.3	71.6	73	73	74.1	74.1
Lactobacillus_rhamnosus	77.2	73.9	74.1	78.4	76.6	78.4	78.4	78.4	78.4	78.4	78.1	78.1	73.9	72.1	78.1	76.8	77	75.9	76.6	76.6	76.4	76.6	76.6	73.7	73	70.3	76.1	74.6	74.3	77.2	78.6	74.6	71.6	71.6	71.6	71.6	70.8	70.8	71.6	71.6	71.7	73.7	71.7	70.1	71.4	72.6	72.6	73.7	73.7
Lactobacillus_rhamnosus	77.2	73.9	74.1	78.4	76.6	78.4	78.4	78.4	78.4	78.4	78.1	78.1	73.9	72.1	78.1	76.8	77	75.9	76.6	76.6	76.4	76.6	76.6	73.7	73	70.3	76.1	74.6	74.3	77.2	78.6	74.6	71.6	71.6	71.6	71.6	70.8	70.8	71.6	71.6	71.7	73.7	71.7	70.1	71.4	72.6	72.6	73.7	73.7
Lactobacillus_rhamnosus	77.7	74.3	74.5	79.3	77.5	79.3	79.3	79.3	79.3	79.3	79	79	74.3	73	78.8	77.4	77.5	76.3	77.5	77.5	77.4	77.5	77.5	74.5	73.2	71	76.8	75.2	74.8	77	79.2	75.4	71.6	71.6	71.9	71.6	70.8	70.8	71.6	71.6	71.7	74.3	71.7	70.1	71.4	72.8	72.8	73.9	73.9
Lactobacillus_rhamnosus	77.2	73.9	74.1	78.4	76.6	78.4	78.4	78.4	78.4	78.4	78.1	78.1	73.9	72.1	78.1	76.8	77	75.9	76.6	76.6	76.4	76.6	76.6	73.7	73	70.3	76.1	74.6	74.3	77.2	78.6	74.6	71.6	71.6	71.6	71.6	70.8	70.8	71.6	71.6	71.7	73.7	71.7	70.1	71.4	72.6	72.6	73.7	73.7
Lactobacillus_rhamnosus	77.9	74.1	74.3	79.2	77.4	79.2	79.2	79.2	79.2	79.2	78.8	78.8	74.3	72.8	79	77.4	77.5	76.3	77.4	77.4	77.2	77.4	77.4	74.3	73	70.8	76.6	75	74.6	77.2	79.2	75.4	71.7	71.7	72.1	71.7	71	71	71.7	71.7	71.9	74.5	71.9	70.3	71.6	73	73	74.1	74.1
Lactobacillus_rhamnosus	77.9	74.1	74.3	79.2	77.4	79.2	79.2	79.2	79.2	79.2	78.8	78.8	74.3	72.8	79	77.4	77.5	76.3	77.4	77.4	77.2	77.4	77.4	74.3	73	70.8	76.6	75	74.6	77.2	79.2	75.4	71.7	71.7	72.1	71.7	71	71	71.7	71.7	71.9	74.5	71.9	70.3	71.6	73	73	74.1	74.1
Lactobacillus_rhamnosus	77.5	73.6	73.7	79	77.2	79	79	79	79	79	78.6	78.6	74.1	72.6	78.6	77.2	77.4	76.1	77.2	77.2	77	77.2	77.2	74.1	72.6	70.7	76.8	74.8	74.5	77	78.6	75.2	71.6	71.6	71.9	71.6	70.8	70.8	71.6	71.6	71.7	74.1	71.7	70.1	71.4	72.5	72.5	73.6	73.6
Lactobacillus_rhamnosus	77.5	73.6	73.7	79	77.2	79	79	79	79	79	78.6	78.6	74.1	72.6	78.6	77.2	77.4	76.1	77.2	77.2	77	77.2	77.2	74.1	72.6	70.7	76.8	74.8	74.5	77	78.6	75.2	71.6	71.6	71.9	71.6	70.8	70.8	71.6	71.6	71.7	74.1	71.7	70.1	71.4	72.5	72.5	73.6	73.6
Lactobacillus_rhamnosus	77.2	73.9	74.1	78.4	76.6	78.4	78.4	78.4	78.4	78.4	78.1	78.1	73.9	72.1	78.1	76.8	77	75.9	76.6	76.6	76.4	76.6	76.6	73.7	73	70.3	76.1	74.6	74.3	77.2	78.6	74.6	71.6	71.6	71.6	71.6	70.8	70.8	71.6	71.6	71.7	73.7	71.7	70.1	71.4	72.6	72.6	73.7	73.7
Lactobacillus_rhamnosus	77.2	73.9	74.1	78.4	76.6	78.4	78.4	78.4	78.4	78.4	78.1	78.1	73.9	72.1	78.1	76.8	77	75.9	76.6	76.6	76.4	76.6	76.6	73.7	73	70.3	76.1	74.6	74.3	77.2	78.6	74.6	71.6	71.6	71.6	71.6	70.8	70.8	71.6	71.6	71.7	73.7	71.7	70.1	71.4	72.6	72.6	73.7	73.7
Lactobacillus_rhamnosus	78.8	75.7	75.9	79.7	78.4	79.7	79.7	79.7	79.7	79.7	80.1	80.1	75.4	72.6	78.1	78.3	78.4	76.8	77.4	78.4	78.3	78.4	78.4	74.1	76.3	72.6	76.3	74.8	75	75.7	77.5	75.4	73.6	73.6	73.6	73.6	71.9	72.8	73.6	73.6	73.7	75	73.7	72.5	73.7	74.6	74.6	76.6	76.6
Lactobacillus_rhamnosus	76.6	73.9	74.1	78.3	76.4	78.3	78.3	78.3	78.3	78.3	77.9	77.9	73.7	71.9	78.1	76.3	76.4	75.4	76.1	76.4	76.3	76.4	76.4	73.6	72.8	70.1	75.5	74.6	74.3	76.6	78.1	74.5	71.4	71.4	71.4	71.4	70.7	70.7	71.4	71.4	71.6	74.3	71.6	69.6	71.2	72.6	72.6	73.6	73.6
Lactobacillus_rhamnosus	77.7	74.6	74.8	79.6	77.6	79.6	79.6	79.6	79.7	79.7	79.3	79.3	75	72.8	78.3	77.8	77.9	76.1	76.4	77.6	77.4	77.7	77.7	73.7	74.5	72	76.9	75.2	75.2	75.9	77.7	75.8	72.8	72.8	72.8	72.8	72.1	72.1	72.8	72.8	73	75.4	73	71	72.6	74.5	74.5	75.6	75.6
Lactobacillus_rodentium	85.3	75.9	76.1	88.6	87.5	88.6	88.6	88.6	88.6	88.6	88.2	88.2	81.2	80.3	83.7	86.2	86.4	79.3	80.8	87.5	87.3	87.5	87.5	77.7	74.5	78.8	85.1	79.3	79.7	81.2	80.3	81	76.8	76.8	77	76.8	75.2	75.5	76.8	76.8	77	78.8	77	74.3	76.6	77.7	77.7	77.9	77.9
Lactobacillus_ruminis	73.2	77	77.2	77.9	76.3	77.9	77.9	77.9	77.9	77.9	77.9	77.9	77.7	76.8	77.5	76.4	76.3	73.9	75.4	76.3	76.4	76.3	76.3	81.2	74.1	74.1	73.2	79.5	81	76.3	75	73	76.1	76.1	76.1	76.1	75.2	75.7	76.1	76.1	75.9	78.6	76.1	73.6	76.3	76.4	76.4	77.4	77.4
Lactobacillus_ruminis	73.6	77.4	77.5	78.3	76.3	78.3	78.3	78.3	78.3	78.3	78.3	78.3	77.7	76.8	77.5	76.4	76.3	74.3	75.7	76.3	76.4	76.3	76.3	81.2	74.1	74.5	73.2	79.9	81	76.3	75.4	73	76.1	76.1	76.1	76.1	75.2	75.7	76.1	76.1	75.9	78.6	76.1	73.6	76.3	76.4	76.4	77.2	77.2
Lactobacillus_ruminis	73	77.2	77.4	77.7	76.1	77.7	77.7	77.7	77.7	77.7	77.7	77.7	77.9	76.4	77.2	76.3	76.1	73.9	74.8	76.1	76.3	76.1	76.1	81.2	74.5	74.6	73	79.5	80.8	76.1	75.2	72.8	76.3	76.3	76.3	76.3	75.4	75.9	76.3	76.3	76.1	78.8	76.3	73.9	76.4	76.8	76.8	77.6	77.6
Lactobacillus_ruminis	73.2	77.4	77.5	77.9	76.3	77.9	77.9	77.9	77.9	77.9	77.9	77.9	78.1	76.6	77.4	76.4	76.3	73.9	75	76.3	76.4	76.3	76.3	81.3	74.3	74.5	73.2	79.7	81	76.3	74.6	72.9	76.3	76.3	76.3	76.3	75.4	75.9	76.3	76.3	76.1	78.6	76.3	73.9	76.4	76.6	76.6	77.4	77.4
Lactobacillus_saerimneri	74.5	77	76.8	76.6	76.1	76.6	76.6	76.6	76.6	76.6	76.3	76.3	81.3	77.5	79.2	77.9	77.7	74.8	73.7	76.1	76.3	76.1	76.1	77.7	74.3	75.2	75.9	80.1	79.9	75.7	76.8	74.5	75.5	75.5	75.5	75.4	74.1	74.3	75.4	75.4	75.5	77.4	75.5	73.2	75.2	74.5	74.5	77.2	77.2
Lactobacillus_sakei	77.2	75.2	75	77.9	77.9	77.9	77.9	77.9	77.9	77.9	77.5	77.5	78.3	82.8	79.2	76.8	77	76.4	78.4	77.9	78.1	77.9	77.9	79.3	71.5	76.8	78.1	78.7	78.1	77.9	77.2	79	75	75	74.5	75	74.1	73.7	75	75	74.6	77.9	75.2	71.6	74.8	76.8	76.8	75.4	75.4
Lactobacillus_sakei	76.4	73	72.8	77.7	76.8	77.7	77.7	77.7	77.7	77.7	77.4	77.4	77	81.9	78.8	76.3	76.4	76.4	78.1	76.8	77	76.8	76.8	76.4	70.9	75.5	75.9	77.7	77	78.1	76.3	78.1	75.2	75.2	74.6	75.2	74.5	73.9	75.2	75.2	74.8	76.6	75.4	72.3	75	75	75	73	73
Lactobacillus_sakei_subsp._carnosus	77	74.8	74.6	77.9	77.9	77.9	77.9	77.9	77.9	77.9	77.5	77.5	77.9	83	79.5	77	77.2	76.4	78.4	77.9	78.1	77.9	77.9	79	71.2	76.4	77.9	78.8	78.3	79	76.8	79.9	74.6	74.6	74.5	74.6	73.9	73.4	74.6	74.6	74.3	77.2	74.8	71.4	74.5	75.9	75.9	74.6	74.6
Lactobacillus_sakei_subsp._sakei	77.4	75.4	75.2	78.3	78.1	78.3	78.3	78.3	78.3	78.3	77.9	77.9	77.9	83.2	79.3	77.2	77.4	77	78.6	78.1	78.3	78.1	78.1	79.6	71.1	76.6	78.3	79	78.4	79	77.4	79.3	74.1	74.1	73.9	74.1	73.4	72.8	74.1	74.1	73.7	77.5	74.3	70.8	73.9	76.4	76.4	75.2	75.2
Lactobacillus_sakei_subsp._sakei	76.8	74.8	74.6	77.4	77.2	77.4	77.4	77.4	77.4	77.4	77	77	77.4	82.4	79.2	76.6	76.8	76.3	78.3	77.2	77.4	77.2	77.2	78.9	70.9	75.9	77.5	78.5	78	78.5	76.6	79.2	74.6	74.6	74.5	74.6	73.9	73.4	74.6	74.6	74.3	77.2	74.8	71.4	74.5	75.4	75.4	74.6	74.6
Lactobacillus_salivarius	76.3	80.3	80.1	76.1	74.8	76.1	76.1	76.1	76.1	76.1	75.7	75.7	81.7	83.5	80.3	77	77.2	74.6	77.4	74.8	74.6	74.8	74.8	82.4	72.1	77	76.8	81.9	80.8	79.5	80.1	76.4	75.5	75.5	75.7	75.5	74.8	74.6	75.5	75.5	75.4	75.7	75.5	72.8	75.4	77.7	77.7	78.6	78.6
Lactobacillus_salivarius	77.7	80.4	80.6	76.6	75	76.6	76.6	76.6	76.6	76.6	76.3	76.3	81.5	83.2	80.1	77.4	77.5	76.1	78.3	75	74.8	75	75	82.6	72.5	76.8	77.4	82.8	81.3	79.5	80.4	77.5	75.4	75.4	75.5	75.4	74.6	74.5	75.4	75.4	75.2	75.7	75.4	72.5	75.2	78.4	78.4	79.7	79.7
Lactobacillus_salivarius	73.4	77.4	77.5	78.1	76.4	78.1	78.1	78.1	78.1	78.1	78.1	78.1	77.9	76.4	77.4	77	76.8	74.1	75.5	76.4	76.6	76.4	76.4	81.2	73.9	74.5	73.4	79.7	81.2	77	75.4	73	76.3	76.3	75.9	76.3	75.4	75.9	76.3	76.3	76.1	78.4	76.3	73.7	76.4	76.6	76.6	77.5	77.5
Lactobacillus_salivarius	77.4	78.3	78.4	78.8	78.1	79	79	79	79	79	78.6	78.6	77	78.1	78.4	78.1	78.3	74.1	74.1	78.1	77.9	78.1	78.1	77.7	76.5	76.8	77.7	76.1	77.9	80.3	76.8	75.9	81	81	80.8	81	79.7	80.3	81	81	80.8	81.7	81.2	78.4	80.8	79.5	79.5	79.5	79.5
Lactobacillus_salivarius	76.1	80.1	79.9	75.9	74.6	75.9	75.9	75.9	75.9	75.9	75.5	75.5	81.5	83.3	80.1	76.8	77	74.5	77.2	74.6	74.5	74.6	74.6	82.2	72.3	76.8	76.6	81.7	80.6	79.3	79.9	76.3	75.5	75.5	75.7	75.5	74.8	74.6	75.5	75.5	75.4	75.5	75.5	72.8	75.4	77.5	77.5	78.4	78.4
Lactobacillus_salivarius	76.6	80.1	79.9	76.1	74.8	76.1	76.1	76.1	76.1	76.1	75.7	75.7	82.4	83.5	80.6	77	77.2	75	77.4	74.8	74.6	74.8	74.8	82.8	72.5	77.4	76.8	82.4	81.3	79.5	80.4	77.2	75.9	75.9	76.1	75.9	75.2	75	75.9	75.9	75.7	75.7	75.9	73.2	75.7	78.4	78.4	79	79
Lactobacillus_salivarius	76.8	79.7	79.9	75.9	74.6	75.9	75.9	75.9	75.9	75.9	75.5	75.5	81.9	82.8	79.2	76.8	77	75.2	77.5	74.6	74.5	74.6	74.6	82.4	72.3	76.4	77.2	82.2	81	78.8	80.4	77.4	75.7	75.7	75.9	75.7	75	74.8	75.7	75.7	75.5	75.4	75.7	72.8	75.5	77.9	77.9	79.2	79.2
Lactobacillus_salivarius	77.7	80.3	80.4	76.6	75.4	76.6	76.6	76.6	76.6	76.6	76.3	76.3	81.9	83.2	79.9	77.5	77.7	75.7	78.1	75.4	75.2	75.4	75.4	83	72.8	76.8	77.7	82.4	81.3	79.7	80.4	77.5	75.7	75.7	75.9	75.7	75	74.8	75.7	75.7	75.5	76.1	75.7	72.8	75.5	78.8	78.8	79.9	79.9
Lactobacillus_salivarius	77.5	80.1	80.3	76.4	75.2	76.4	76.4	76.4	76.4	76.4	76.1	76.1	81.7	83.3	79.7	77.4	77.5	75.5	77.5	75.2	75	75.2	75.2	82.8	72.3	76.6	77.4	81.9	81.2	79.5	80.6	77.2	75.5	75.5	75.7	75.5	74.1	74.6	75.5	75.5	75.4	75.9	75.5	72.6	75.4	78.6	78.6	79.3	79.3
Lactobacillus_salivarius	76.3	80.3	80.1	76.1	74.8	76.1	76.1	76.1	76.1	76.1	75.7	75.7	81.7	83.5	80.3	77	77.2	74.6	77.4	74.8	74.6	74.8	74.8	82.4	72.1	77	76.8	81.9	80.8	79.5	80.1	76.4	75.5	75.5	75.7	75.5	74.8	74.6	75.5	75.5	75.4	75.7	75.5	72.8	75.4	77.7	77.7	78.6	78.6
Lactobacillus_salivarius	77.9	80.4	80.6	76.8	75.2	76.8	76.8	76.8	76.8	76.8	76.4	76.4	81.7	83.3	80.1	77.4	77.5	75.9	78.3	75.2	75	75.2	75.2	82.8	72.6	77	77.5	82.6	81.2	79.5	80.6	77.7	75.5	75.5	75.7	75.5	74.7	74.5	75.5	75.5	75.4	75.9	75.5	72.6	75.4	78.6	78.6	79.7	79.7
Lactobacillus_salivarius	77.9	80.4	80.6	76.8	75.2	76.8	76.8	76.8	76.8	76.8	76.4	76.4	81.7	83.3	80.1	77.4	77.5	75.9	78.3	75.2	75	75.2	75.2	82.8	72.6	77	77.5	82.6	81.2	79.5	80.6	77.7	75.5	75.5	75.7	75.5	74.7	74.5	75.5	75.5	75.4	75.9	75.5	72.6	75.4	78.6	78.6	79.7	79.7
Lactobacillus_salivarius	77.9	80.4	80.6	76.8	75.2	76.8	76.8	76.8	76.8	76.8	76.4	76.4	81.7	83.3	80.1	77.4	77.5	75.9	78.3	75.2	75	75.2	75.2	82.8	72.6	77	77.5	82.6	81.2	79.5	80.6	77.7	75.5	75.5	75.7	75.5	74.7	74.5	75.5	75.5	75.4	75.9	75.5	72.6	75.4	78.6	78.6	79.7	79.7
Lactobacillus_salivarius	77.9	80.4	80.6	76.8	75.2	76.8	76.8	76.8	76.8	76.8	76.4	76.4	81.7	83.3	80.1	77.4	77.5	75.9	78.3	75.2	75	75.2	75.2	82.8	72.6	77	77.5	82.6	81.2	79.5	80.6	77.7	75.5	75.5	75.7	75.5	74.7	74.5	75.5	75.5	75.4	75.9	75.5	72.6	75.4	78.6	78.6	79.7	79.7
Lactobacillus_salivarius	77.9	80.4	80.6	76.8	75.2	76.8	76.8	76.8	76.8	76.8	76.4	76.4	81.7	83.3	80.1	77.4	77.5	75.9	78.3	75.2	75	75.2	75.2	82.8	72.6	77	77.5	82.6	81.2	79.5	80.6	77.7	75.5	75.5	75.7	75.5	74.7	74.5	75.5	75.5	75.4	75.9	75.5	72.6	75.4	78.6	78.6	79.7	79.7
Lactobacillus_salivarius	77.9	80.4	80.6	76.8	75.2	76.8	76.8	76.8	76.8	76.8	76.4	76.4	81.7	83.3	80.1	77.4	77.5	75.9	78.3	75.2	75	75.2	75.2	82.8	72.6	77	77.5	82.6	81.2	79.5	80.6	77.7	75.5	75.5	75.7	75.5	74.7	74.5	75.5	75.5	75.4	75.9	75.5	72.6	75.4	78.6	78.6	79.7	79.7
Lactobacillus_salivarius	77.9	80.4	80.6	76.8	75.2	76.8	76.8	76.8	76.8	76.8	76.4	76.4	81.7	83.3	80.1	77.4	77.5	75.9	78.3	75.2	75	75.2	75.2	82.8	72.6	77	77.5	82.6	81.2	79.5	80.6	77.7	75.5	75.5	75.7	75.5	74.7	74.5	75.5	75.5	75.4	75.9	75.5	72.6	75.4	78.6	78.6	79.7	79.7
Lactobacillus_salivarius	77.9	80.4	80.6	76.8	75.2	76.8	76.8	76.8	76.8	76.8	76.4	76.4	81.7	83.3	80.1	77.4	77.5	75.9	78.3	75.2	75	75.2	75.2	82.8	72.6	77	77.5	82.6	81.2	79.5	80.6	77.7	75.5	75.5	75.7	75.5	74.7	74.5	75.5	75.5	75.4	75.9	75.5	72.6	75.4	78.6	78.6	79.7	79.7
Lactobacillus_salivarius	77.7	80.3	80.4	76.6	75.4	76.6	76.6	76.6	76.6	76.6	76.3	76.3	81.9	83.2	79.9	77.5	77.7	75.7	78.1	75.4	75.2	75.4	75.4	83	72.8	76.8	77.7	82.4	81.3	79.7	80.4	77.5	75.7	75.7	75.9	75.7	74.9	74.7	75.7	75.7	75.5	76.1	75.7	72.8	75.5	78.8	78.8	79.9	79.9
Lactobacillus_salivarius	77.7	80.3	80.4	76.6	75.4	76.6	76.6	76.6	76.6	76.6	76.3	76.3	81.9	83.2	79.9	77.5	77.7	75.7	78.1	75.4	75.2	75.4	75.4	83	72.8	76.8	77.7	82.4	81.3	79.7	80.4	77.5	75.7	75.7	75.9	75.7	74.9	74.7	75.7	75.7	75.5	76.1	75.7	72.8	75.5	78.8	78.8	79.9	79.9
Lactobacillus_salivarius	77.5	80.1	80.3	76.4	75.2	76.4	76.4	76.4	76.4	76.4	76.1	76.1	81.7	83	79.7	77.4	77.5	75.5	77.9	75.2	75	75.2	75.2	82.8	72.6	76.6	77.5	82.2	81.2	79.5	80.3	77.4	75.5	75.5	75.7	75.5	74.7	74.5	75.5	75.5	75.4	75.9	75.5	72.6	75.4	78.6	78.6	79.7	79.7
Lactobacillus_salivarius	77.2	80.1	80.3	76.3	75	76.3	76.3	76.3	76.3	76.3	75.9	75.9	82.4	82.8	79.5	77.2	77.4	75.5	77.9	75	74.8	75	75	83	72.5	76.8	77.5	82.6	81.3	79.2	80.6	77.7	75.9	75.9	76.1	75.9	75	74.9	75.9	75.9	75.7	75.7	75.9	73	75.7	78.3	78.3	79.5	79.5
Lactobacillus_salivarius	77.2	80.1	80.3	76.3	75	76.3	76.3	76.3	76.3	76.3	75.9	75.9	82.4	82.8	79.5	77.2	77.4	75.5	77.9	75	74.8	75	75	83	72.5	76.8	77.5	82.6	81.3	79.2	80.6	77.7	75.9	75.9	76.1	75.9	75	74.9	75.9	75.9	75.7	75.7	75.9	73	75.7	78.3	78.3	79.5	79.5
Lactobacillus_salivarius	76.8	79.7	79.9	75.9	74.6	75.9	75.9	75.9	75.9	75.9	75.5	75.5	81.9	82.8	79.2	76.8	77	75.2	77.5	74.6	74.5	74.6	74.6	82.4	72.3	76.4	77.2	82.2	81	78.8	80.4	77.4	75.7	75.7	75.9	75.7	74.9	74.7	75.7	75.7	75.5	75.4	75.7	72.8	75.5	77.9	77.9	79.2	79.2
Lactobacillus_salivarius	76.8	79.7	79.9	75.9	74.6	75.9	75.9	75.9	75.9	75.9	75.5	75.5	81.9	82.8	79.2	76.8	77	75.2	77.5	74.6	74.5	74.6	74.6	82.4	72.3	76.4	77.2	82.2	81	78.8	80.4	77.4	75.7	75.7	75.9	75.7	74.9	74.7	75.7	75.7	75.5	75.4	75.7	72.8	75.5	77.9	77.9	79.2	79.2
Lactobacillus_salivarius	76.8	79.7	79.9	75.9	74.6	75.9	75.9	75.9	75.9	75.9	75.5	75.5	81.9	82.8	79.2	76.8	77	75.2	77.5	74.6	74.5	74.6	74.6	82.4	72.3	76.4	77.2	82.2	81	78.8	80.4	77.4	75.7	75.7	75.9	75.7	74.9	74.7	75.7	75.7	75.5	75.4	75.7	72.8	75.5	77.9	77.9	79.2	79.2
Lactobacillus_salivarius	76.3	80.3	80.1	76.1	74.8	76.1	76.1	76.1	76.1	76.1	75.7	75.7	81.7	83.5	80.3	77	77.2	74.6	77.4	74.8	74.6	74.8	74.8	82.4	72.1	77	76.8	81.9	80.8	79.5	80.1	76.4	75.5	75.5	75.7	75.5	74.7	74.5	75.5	75.5	75.4	75.7	75.5	72.8	75.4	77.7	77.7	78.6	78.6
Lactobacillus_salivarius	76.3	80.3	80.1	76.1	74.8	76.1	76.1	76.1	76.1	76.1	75.7	75.7	81.7	83.5	80.3	77	77.2	74.6	77.4	74.8	74.6	74.8	74.8	82.4	72.1	77	76.8	81.9	80.8	79.5	80.1	76.4	75.5	75.5	75.7	75.5	74.7	74.5	75.5	75.5	75.4	75.7	75.5	72.8	75.4	77.7	77.7	78.6	78.6
Lactobacillus_salivarius	76.3	80.3	80.1	76.1	74.8	76.1	76.1	76.1	76.1	76.1	75.7	75.7	81.7	83.5	80.3	77	77.2	74.6	77.4	74.8	74.6	74.8	74.8	82.4	72.1	77	76.8	81.9	80.8	79.5	80.1	76.4	75.5	75.5	75.7	75.5	74.7	74.5	75.5	75.5	75.4	75.7	75.5	72.8	75.4	77.7	77.7	78.6	78.6
Lactobacillus_salivarius	76.3	80.3	80.1	76.1	74.8	76.1	76.1	76.1	76.1	76.1	75.7	75.7	81.7	83.5	80.3	77	77.2	74.6	77.4	74.8	74.6	74.8	74.8	82.4	72.1	77	76.8	81.9	80.8	79.5	80.1	76.4	75.5	75.5	75.7	75.5	74.7	74.5	75.5	75.5	75.4	75.7	75.5	72.8	75.4	77.7	77.7	78.6	78.6
Lactobacillus_salivarius	76.3	80.3	80.1	76.1	74.8	76.1	76.1	76.1	76.1	76.1	75.7	75.7	81.7	83.5	80.3	77	77.2	74.6	77.4	74.8	74.6	74.8	74.8	82.4	72.1	77	76.8	81.9	80.8	79.5	80.1	76.4	75.5	75.5	75.7	75.5	74.7	74.5	75.5	75.5	75.4	75.7	75.5	72.8	75.4	77.7	77.7	78.6	78.6
Lactobacillus_salivarius	76.6	80.1	79.9	76.1	74.8	76.1	76.1	76.1	76.1	76.1	75.7	75.7	82.4	83.5	80.6	77	77.2	75	77.4	74.8	74.6	74.8	74.8	82.8	72.5	77.4	76.8	82.4	81.3	79.5	80.4	77.2	75.9	75.9	76.1	75.9	75	74.9	75.9	75.9	75.7	75.7	75.9	73.2	75.7	78.4	78.4	79	79
Lactobacillus_salivarius	76.6	80.1	79.9	76.1	74.8	76.1	76.1	76.1	76.1	76.1	75.7	75.7	82.4	83.5	80.6	77	77.2	75	77.4	74.8	74.6	74.8	74.8	82.8	72.5	77.4	76.8	82.4	81.3	79.5	80.4	77.2	75.9	75.9	76.1	75.9	75	74.9	75.9	75.9	75.7	75.7	75.9	73.2	75.7	78.4	78.4	79	79
Lactobacillus_salivarius	76.6	80.1	79.9	76.1	74.8	76.1	76.1	76.1	76.1	76.1	75.7	75.7	82.4	83.5	80.6	77	77.2	75	77.4	74.8	74.6	74.8	74.8	82.8	72.5	77.4	76.8	82.4	81.3	79.5	80.4	77.2	75.9	75.9	76.1	75.9	75	74.9	75.9	75.9	75.7	75.7	75.9	73.2	75.7	78.4	78.4	79	79
Lactobacillus_salivarius	76.6	80.3	80.1	76.4	75.2	76.4	76.4	76.4	76.4	76.4	76.1	76.1	82.1	83.2	80.3	77.4	77.5	75	77.7	75.2	75	75.2	75.2	82.4	72.5	77	77.2	82.2	81.2	79.9	80.1	76.8	75.5	75.5	75.7	75.5	74.7	74.5	75.5	75.5	75.4	75.7	75.5	72.6	75.4	78.1	78.1	78.6	78.6
Lactobacillus_salivarius	76.6	80.3	80.1	76.4	75.2	76.4	76.4	76.4	76.4	76.4	76.1	76.1	82.1	83.2	80.3	77.4	77.5	75	77.7	75.2	75	75.2	75.2	82.4	72.5	77	77.2	82.2	81.2	79.9	80.1	76.8	75.5	75.5	75.7	75.5	74.7	74.5	75.5	75.5	75.4	75.7	75.5	72.6	75.4	78.1	78.1	78.6	78.6
Lactobacillus_salivarius	76.6	80.3	80.1	76.4	75.2	76.4	76.4	76.4	76.4	76.4	76.1	76.1	82.1	83.2	80.3	77.4	77.5	75	77.7	75.2	75	75.2	75.2	82.4	72.5	77	77.2	82.2	81.2	79.9	80.1	76.8	75.5	75.5	75.7	75.5	74.7	74.5	75.5	75.5	75.4	75.7	75.5	72.6	75.4	78.1	78.1	78.6	78.6
Lactobacillus_salivarius	76.6	80.3	80.1	76.4	75.2	76.4	76.4	76.4	76.4	76.4	76.1	76.1	82.1	83.2	80.3	77.4	77.5	75	77.7	75.2	75	75.2	75.2	82.4	72.5	77	77.2	82.2	81.2	79.9	80.1	76.8	75.5	75.5	75.7	75.5	74.7	74.5	75.5	75.5	75.4	75.7	75.5	72.6	75.4	78.1	78.1	78.6	78.6
Lactobacillus_salivarius	76.6	80.3	80.1	76.4	75.2	76.4	76.4	76.4	76.4	76.4	76.1	76.1	82.1	83.2	80.3	77.4	77.5	75	77.7	75.2	75	75.2	75.2	82.4	72.5	77	77.2	82.2	81.2	79.9	80.1	76.8	75.5	75.5	75.7	75.5	74.7	74.5	75.5	75.5	75.4	75.7	75.5	72.6	75.4	78.1	78.1	78.6	78.6
Lactobacillus_salivarius	76.6	80.3	80.1	76.4	75.2	76.4	76.4	76.4	76.4	76.4	76.1	76.1	82.1	83.2	80.3	77.4	77.5	75	77.7	75.2	75	75.2	75.2	82.4	72.5	77	77.2	82.2	81.2	79.9	80.1	76.8	75.5	75.5	75.7	75.5	74.7	74.5	75.5	75.5	75.4	75.7	75.5	72.6	75.4	78.1	78.1	78.6	78.6
Lactobacillus_salivarius	76.6	80.3	80.1	76.4	75.2	76.4	76.4	76.4	76.4	76.4	76.1	76.1	82.1	83.2	80.3	77.4	77.5	75	77.7	75.2	75	75.2	75.2	82.4	72.5	77	77.2	82.2	81.2	79.9	80.1	76.8	75.5	75.5	75.7	75.5	74.7	74.5	75.5	75.5	75.4	75.7	75.5	72.6	75.4	78.1	78.1	78.6	78.6
Lactobacillus_salivarius_subsp._salicinius	77.2	80.1	80.3	76.3	75	76.3	76.3	76.3	76.3	76.3	75.9	75.9	82.4	82.8	79.5	77.2	77.4	75.5	77.9	75	74.8	75	75	83	72.5	76.8	77.5	82.6	81.3	79.2	80.6	77.7	75.9	75.9	76.1	75.9	75.2	75	75.9	75.9	75.7	75.7	75.9	73	75.7	78.3	78.3	79.5	79.5
Lactobacillus_salivarius_subsp._salivarius	76.3	80.3	80.1	76.1	74.8	76.1	76.1	76.1	76.1	76.1	75.7	75.7	81.7	83.5	80.3	77	77.2	74.6	77.4	74.8	74.6	74.8	74.8	82.4	72.1	77	76.8	81.9	80.8	79.5	80.1	76.4	75.5	75.5	75.7	75.5	74.8	74.6	75.5	75.5	75.4	75.7	75.5	72.8	75.4	77.7	77.7	78.6	78.6
Lactobacillus_salivarius_subsp._salivarius	76.6	80.3	80.1	76.4	75.2	76.4	76.4	76.4	76.4	76.4	76.1	76.1	82.1	83.2	80.3	77.4	77.5	75	77.7	75.2	75	75.2	75.2	82.4	72.5	77	77.2	82.2	81.2	79.9	80.1	76.8	75.5	75.5	75.7	75.5	74.7	74.5	75.5	75.5	75.4	75.7	75.5	72.6	75.4	78.1	78.1	78.6	78.6
Lactobacillus_sanfranciscensis	76.3	72.5	72.6	76.1	76.6	76.1	76.1	76.1	76.1	76.1	75.7	75.7	79	76.1	76.3	77.2	77	74.6	74.3	76.6	76.4	76.6	76.6	77.5	73.9	78.1	75.2	77	76.4	74.3	72.3	75.7	76.4	76.4	77	76.4	75.9	75.9	76.4	76.4	76.1	76.6	76.4	73.4	76.3	79.5	79.5	81	81
Lactobacillus_sanfranciscensis	76.3	72.3	72.5	76.1	76.6	76.1	76.1	76.1	76.1	76.1	75.7	75.7	79	76.3	76.4	77.2	77	74.6	74.1	76.6	76.4	76.6	76.6	77.5	73.9	78.1	74.8	76.6	76.4	74.3	72.3	75.4	76.6	76.6	77.2	76.6	76.1	76.3	76.6	76.6	76.3	77	76.6	73.6	76.4	79.7	79.7	81	81
Lactobacillus_sanfranciscensis	77.2	72.5	72.6	76.1	76.6	76.1	76.1	76.1	76.1	76.1	75.7	75.7	79	76.3	76.4	77.2	77	74.6	74.1	76.6	76.4	76.6	76.6	77.5	73.9	78.1	75	76.6	76.4	74.3	72.5	75.5	76.6	76.6	77.2	76.6	76.1	76.3	76.6	76.6	76.3	77	76.6	73.6	76.4	79.9	79.9	81	81
Lactobacillus_songhuajiangensis	74.3	73.2	73.4	77.7	78.3	77.7	77.7	77.7	77.7	77.7	77.7	77.7	76.3	71.6	74.5	77	77	76.8	79.2	78.3	78.4	78.3	78.3	75.5	77.2	71.9	75.4	72.3	73	74.3	71.4	71.9	73.9	73.9	73.6	73.9	72.8	72.6	73.9	73.9	73.9	73.7	74.1	72.1	74.1	73.2	73.2	74.6	74.6
Lactobacillus_sp.	73.2	73.7	73.9	75	74.1	75	75	75	75	75	75	75	76.4	72.1	74.1	77.4	77.5	73.4	73.6	74.1	74.3	74.1	74.1	74.6	91.1	77.2	71.4	75.9	76.6	72.3	71.4	70.7	81.5	81.5	80.6	81.5	80.1	80.1	81.5	81.5	81.3	80.3	81.3	78.8	81.7	77.2	77.2	79.3	79.3
Lactobacillus_sp.	77.4	74.6	74.8	78.6	78.1	78.3	78.3	78.3	78.3	78.3	77.9	77.9	77.7	75.7	75.5	77.9	77.9	74.8	76.6	78.1	77.9	78.1	78.1	77	84.1	81.3	73.6	76.8	77.9	72.6	74.3	75.9	81.5	81.5	81.3	81.5	80.8	80.1	81.5	81.5	81.3	78.6	81.7	79	81.3	82.8	82.8	83.5	83.5
Lactobacillus_sp.	71.6	71.6	71.7	73.9	73.4	73.9	73.9	73.9	73.9	73.9	73.6	73.6	71.7	70.8	71.6	76.1	76.1	71	73.2	73.4	73.2	73.4	73.4	73.9	81.5	77	72.1	71.9	73.6	71.7	71	71.6	77.2	77.2	76.8	77.2	76.3	76.4	77.2	77.2	77.2	76.4	77	75.2	77	75.5	75.5	78.3	78.3
Lactobacillus_sp.	77	74.5	74.6	78.7	77.5	78.4	78.4	78.4	78.4	78.4	78.1	78.1	78.8	75.4	75.2	78.4	78.6	74.6	76.1	77.5	77.7	77.5	77.5	76.1	85	81.2	74.5	77.2	78.3	73.7	74.1	76.1	82.6	82.6	81.7	82.6	82.1	81.2	82.6	82.6	82.4	80.1	82.8	80.1	82.4	82.2	82.2	83	83
Lactobacillus_sp.	76.6	74.6	74.8	77.9	76.8	78.1	78.1	78.1	78.1	78.1	77.7	77.7	77.9	75.7	74.5	77.7	77.9	73.7	75.4	76.8	77	76.8	76.8	75.2	83.3	80.3	73.7	77	77.7	73.4	74.5	76.1	81.3	81.5	80.6	81.5	80.6	80.8	81.5	81.5	81.3	79	81.7	79	81.3	81	81	82.6	82.6
Lactobacillus_sp.	77.4	75.2	75.4	78.6	77.5	78.3	78.3	78.3	78.3	78.3	77.9	77.9	78.6	75.2	75.4	78.6	78.8	74.3	76.1	77.5	77.7	77.5	77.5	76.1	85	81.3	75	77.4	78.4	73.9	74.1	76.1	81.9	81.9	81	81.9	81.3	80.4	81.9	81.9	81.7	80.3	82.1	79.3	81.7	82.1	82.1	84.1	84.1
Lactobacillus_sp.	85.9	77.4	77.5	91.1	89.5	91.1	91.1	91.1	91.1	91.1	90.8	90.8	78.8	75.2	79.2	89.5	89.7	79.3	80.3	89.5	89.3	89.5	89.5	79.2	76.3	77.7	85.3	77.2	76.8	78.4	77.5	82.6	76.4	76.4	75.9	76.4	75.5	75.7	76.4	76.4	76.4	78.3	76.3	74.6	76.3	76.6	76.6	79	79
Lactobacillus_sp.	77.5	74.1	74.3	79.5	78.8	79.5	79.5	79.5	79.5	79.5	79.2	79.2	77.5	74.1	78.4	78.3	78.4	100	88.2	78.8	79	78.8	78.8	75.9	71.2	75.4	78.8	75.7	76.3	74.8	75.7	77.5	74.5	74.5	74.6	74.5	73.9	73.2	74.5	74.5	74.6	73.7	74.3	73.2	74.3	73.6	73.6	75.5	75.5
Lactobacillus_sp.	85.5	75.5	75.7	87.9	87.1	87.9	87.9	87.9	87.9	87.9	87.5	87.5	79.2	77.4	80.4	87.9	87.9	78.1	80.1	87.1	87	87.1	87.1	79	73.4	79.2	85.5	75.7	76.3	78.1	76.6	83.3	75.4	75.4	75.9	75.4	75	74.1	75.4	75.4	75	77.4	75.2	72.1	75.2	76.6	76.6	76.3	76.3
Lactobacillus_sp.	77.2	75	75.2	79.9	80.1	79.9	79.9	79.9	79.9	79.9	79.5	79.5	76.1	73.2	73.9	79.7	79.9	78.1	79.3	80.1	80.3	80.1	80.1	76.1	75	73.6	79.3	74.8	75.7	73.7	72.6	76.8	78.7	78.8	78.4	78.8	77.7	77.7	78.8	78.8	79	77	78.6	77	78.6	72.6	72.6	75.2	75.2
Lactobacillus_sp.	86.4	74.5	74.6	91.5	91.3	91.5	91.5	91.5	91.5	91.5	91.1	91.1	79	76.4	79.9	90	90.4	78.6	81.5	91.3	91.5	91.3	91.3	77.2	73.7	76.1	86.1	77	77.9	78.3	77	81.9	76.3	76.3	76.6	76.4	75.4	75	76.4	76.4	76.6	77.2	76.3	74.3	76.3	76.1	76.1	76.5	76.5
Lactobacillus_sp.	85.5	75.2	75.4	88.4	88.8	88.4	88.4	88.4	88.4	88.4	88	88	80.4	79.2	82.2	87.5	87.7	80.4	81.5	88.8	88.9	88.8	88.8	78.1	74.3	78.8	85.9	78.2	77.7	79.3	78.7	82.6	75.9	75.9	75.8	75.9	75	74.6	76.1	76.1	76.3	78.1	76.3	74.6	75.9	77.6	77.6	79.9	79.9
Lactobacillus_sp.	76.3	74.1	74.3	77.5	78.6	77.5	77.5	77.5	77.5	77.5	77.2	77.2	79	75.4	75.5	78.5	78.7	74.3	77	78.6	78.8	78.6	78.6	76.6	82.8	81.9	75.4	77.2	77.5	73.7	74.8	75.6	79.7	79.7	79.5	79.7	78.3	78.4	79.7	79.7	79.5	76.6	79.9	77	79.5	80.3	80.3	81.2	81.2
Lactobacillus_sp.	85.5	75.2	75.4	88.4	88.8	88.4	88.4	88.4	88.4	88.4	88	88	80.1	79.5	81.9	87.5	87.7	80.3	81.5	88.8	88.9	88.8	88.8	77.7	74.3	78.8	85.9	78.3	77.9	79.3	78.3	82.6	75.6	75.6	75.4	75.6	74.6	74.3	75.7	75.7	75.9	77.7	75.9	74.5	75.5	77.6	77.6	79.6	79.6
Lactobacillus_sp.	85.5	75.2	75.4	88.4	88.8	88.4	88.4	88.4	88.4	88.4	88	88	80.1	79.5	81.9	87.5	87.7	80.3	81.5	88.8	88.9	88.8	88.8	77.7	74.3	78.8	85.9	78.3	77.9	79.3	78.3	82.6	75.6	75.6	75.4	75.6	74.6	74.3	75.7	75.7	75.9	77.7	75.9	74.5	75.5	77.6	77.6	79.6	79.6
Lactobacillus_sp.	75.4	75.4	75.2	76.3	74.5	76.3	76.3	76.3	76.3	76.4	76.4	76.4	75.2	75.5	74.3	77.4	77.4	73	75.5	74.5	74.7	74.5	74.6	76.6	80.1	77.4	74.3	75	76.6	76.8	72.3	72.8	78.1	78.1	78.3	78.3	77.4	77.8	78.3	78.3	78.4	79.3	78.1	75.4	78.4	84.2	84.2	87	87
Lactobacillus_sp.	87.9	72.8	73	94.2	99.5	94.2	94.2	94.2	94.2	94.2	93.8	93.8	78.6	76.1	78.1	91.5	91.8	78.6	79.9	99.5	99.6	99.5	99.5	77.7	72.8	76.8	85.1	76.1	77	77.5	76.6	81.5	76.7	76.7	76.5	76.7	75.8	75.2	76.7	76.7	76.9	77	76.6	74.6	76.6	77	77	77	77
Lactobacillus_sp.	88	72.8	73	94.4	99.6	94.4	94.4	94.4	94.4	94.4	94	94	78.6	76.3	78.3	91.7	92	78.8	80.1	99.6	99.8	99.6	99.6	77.9	72.8	77	85.3	76.1	77	77.7	76.8	81.7	76.7	76.7	76.5	76.7	75.8	75.2	76.7	76.7	76.9	77.2	76.6	74.6	76.6	77.2	77.2	77.2	77.2
Lactobacillus_sp.	87.9	74.1	74.3	91.7	91.3	91.7	91.7	91.7	91.7	91.7	91.3	91.3	77.8	76.4	79.5	89.5	89.9	76.5	79	91.3	91.1	91.3	91.3	77.9	74.3	76.5	85.1	75.4	76.5	79	77.7	81	75.9	75.9	76.1	75.9	75.4	74.5	75.9	75.9	75.6	78.1	75.9	73.6	75.9	78.7	78.7	78.8	78.8
Lactobacillus_sp.	88.4	73.2	73.4	94.4	100	94.4	94.4	94.4	94.4	94.4	94	94	78.6	76.3	78.6	91.7	92	78.8	80.1	100	99.8	100	100	78.3	73.2	77	85.3	76.1	77	77.7	76.8	82.1	76.7	76.7	76.5	76.7	75.8	75.2	76.7	76.7	76.9	77.2	76.6	74.6	76.6	77.6	77.6	77.2	77.2
Lactobacillus_sp.	77.9	74.5	74.5	77.8	77.6	77.8	77.8	77.8	77.8	77.8	77.4	77.5	77.5	77.4	77.7	77.8	77.8	73.6	75.9	77.6	77.4	77.6	77.6	79.2	76.3	79.5	75.2	75.2	76.3	77.4	74.8	73.8	79.3	79.3	79.5	79.3	78.8	78.3	79.3	79.3	78.8	80.1	79.3	76.6	79.2	100	100	84.6	84.6
Lactobacillus_sp.	76.4	73.9	74.1	77.4	78.8	77.4	77.4	77.4	77.4	77.4	77	77	78.8	75.5	75.4	78.3	78.5	74.1	77	78.8	79	78.8	78.8	76.4	82.6	82.1	75.2	77	77.4	73.6	75	75.8	79.9	79.9	79.7	79.9	78.4	78.6	79.9	79.9	79.7	76.4	80.1	77.2	79.7	80.1	80.1	81	81
Lactobacillus_sp.	77.9	74.5	74.5	77.8	77.6	77.8	77.8	77.8	77.8	77.8	77.4	77.5	77.5	77.4	77.7	77.8	77.8	73.6	75.9	77.6	77.4	77.6	77.6	79.2	76.3	79.5	75.2	75.2	76.3	77.4	74.8	73.8	79.3	79.3	79.5	79.3	78.8	78.3	79.3	79.3	78.8	80.1	79.3	76.6	79.2	100	100	84.6	84.6
Lactobacillus_sp.	76.1	76.3	76.4	77.9	78.3	77.9	77.9	77.9	77.9	77.9	77.5	77.5	78.3	77.5	76.6	78.3	78.4	73.9	77	78.3	78.4	78.3	78.3	78.3	80.6	82.4	76.3	77.7	79	74.1	73.6	75.1	85.5	85.5	84.6	85.5	85.2	84.3	85.5	85.5	85.3	81.7	85.7	82.2	85.3	80.4	80.4	81.9	81.9
Lactobacillus_sp.	76.8	75.2	75	77.5	77.5	77.5	77.5	77.5	77.5	77.5	77.2	77.2	78.3	82.4	78.8	76.4	76.6	76.1	78.1	77.5	77.7	77.5	77.5	79	71.5	76.4	78.1	78.5	77.9	77.5	76.8	78.6	74.8	74.8	74.3	74.8	74	73.6	74.8	74.8	74.5	77.5	75	71.4	74.6	76.4	76.4	75	75
Lactobacillus_sp.	76.1	76.3	76.4	77.9	78.3	77.9	77.9	77.9	77.9	77.9	77.5	77.5	78.3	77.5	76.6	78.3	78.4	73.9	77	78.3	78.4	78.3	78.3	78.3	80.6	82.4	76.3	77.7	79	74.1	73.6	75.1	85.5	85.5	84.6	85.5	85.2	84.3	85.5	85.5	85.3	81.7	85.7	82.2	85.3	80.4	80.4	81.9	81.9
Lactobacillus_sp.	73.4	70.7	70.8	74.3	74.9	74.3	74.3	74.3	74.3	74.3	74.3	74.5	74.6	72.8	73.4	75.2	75.4	71.9	72.3	74.9	75	74.9	74.9	72.6	76.6	77	72.3	74.1	75.7	72.3	71.7	71.7	77.2	77.2	77.4	77.2	76.3	76.4	77.2	77.2	76.8	75.2	77.4	75	77.4	77.5	77.5	76.6	76.6
Lactobacillus_sp.	75.2	73.4	73.6	75.4	76.4	75.4	75.4	75.4	75.4	75.4	75.4	75.4	77	74.3	75.4	76.3	76.5	73.6	76.3	76.4	76.6	76.4	76.4	75	80.1	78.6	73.7	76.8	78.4	73.4	72.5	73	78.4	78.4	78.3	78.4	77.7	77.4	78.4	78.4	78.3	77.2	78.6	76.6	78.6	79.7	79.7	78.8	78.8
Lactobacillus_sp.	76.1	73.6	73.7	77	78.4	77	77	77	77	77	77	77	78.8	75.2	75	77.9	78.1	74.1	76.6	78.4	78.6	78.4	78.4	76.4	82.8	82.1	75.2	77	77.4	73.2	74.6	75.6	79.7	79.7	79.5	79.7	78.3	78.4	79.7	79.7	79.5	76.4	79.9	77	79.9	79.9	79.9	80.6	80.6
Lactobacillus_sp.	76.1	73.6	73.7	77	78.4	77	77	77	77	77	77	77	78.8	75.2	75	77.9	78.1	74.1	76.6	78.4	78.6	78.4	78.4	76.4	82.8	82.1	75.2	77	77.4	73.2	74.6	75.6	79.7	79.7	79.5	79.7	78.3	78.4	79.7	79.7	79.5	76.4	79.9	77	79.9	79.9	79.9	80.6	80.6
Lactobacillus_suebicus	75.5	76.1	75.9	76.1	75.9	75.9	75.9	75.9	75.9	75.9	75.5	75.5	77.2	77.7	79.3	78.7	79	73.4	76.1	75.9	75.8	76.1	76.1	78.4	77.4	81	75.7	77.7	77.9	76.3	75	74.1	81.7	81.7	81.2	81.7	81.3	80.1	81.7	81.7	81.5	81.5	81.5	79	81.5	81.9	81.9	83.2	83.2
Lactobacillus_taiwanensis	85.3	76.3	76.4	88.2	88.6	88.2	88.2	88.2	88.2	88.2	87.9	87.9	79.9	79.7	81.7	87.3	87.5	79.9	81.5	88.6	88.8	88.6	88.6	77.7	74.3	78.3	85.7	78.1	77.4	79	79.3	83.2	75.2	75.4	75.5	75.4	74.3	73.9	75.4	75.4	75.5	77	75.5	74.3	75.2	77.3	77.3	80.1	80.1
Lactobacillus_taiwanensis	85.3	75.2	76.1	87.9	88.6	87.9	87.9	87.9	87.9	87.9	87.5	87.5	79.5	79.7	81.7	87	87.1	79.5	81.2	88.6	88.8	88.6	88.6	77.7	74.3	78.3	85.5	77.7	77	78.8	79.3	83.2	75	75	75.2	75.2	74.3	73.7	75.2	75.2	75.4	76.8	75.4	74.1	75	77.3	77.3	80.1	80.1
Lactobacillus_taiwanensis	85.3	75.2	76.1	87.9	88.6	87.9	87.9	87.9	87.9	87.9	87.5	87.5	79.5	79.7	81.7	87	87.1	79.5	81.2	88.6	88.8	88.6	88.6	77.7	74.3	78.3	85.5	77.7	77	78.8	79.3	83.2	75	75	75.2	75.2	74.3	73.7	75.2	75.2	75.4	76.8	75.4	74.1	75	77.3	77.3	80.1	80.1
Lactobacillus_thermotolerans	70.8	71.9	72.1	72.5	71.9	72.5	72.5	72.5	72.5	72.5	72.1	72.1	73.4	70.2	69.9	73.1	73.2	73.2	74.1	71.9	72.1	71.9	71.9	72.8	81.7	75	70.8	74.1	75	70.5	68.3	70.3	79.9	79.9	79.9	79.7	79.3	79	79.7	79.7	79.7	79.3	79.7	77.2	79.5	74.8	74.8	76.4	76.4
Lactobacillus_ultunensis	85.9	73.6	73.7	91.1	93.3	91.1	91.1	91.1	91.1	91.1	90.8	90.8	78.8	76.3	81.2	90	90.4	78.1	79.5	93.3	93.1	93.3	93.3	77.7	73.7	75.5	85	75.2	75.9	78.6	77.7	82.6	76.4	76.4	76.6	76.4	75.4	75	76.4	76.4	76.6	77	76.6	74.1	76.3	77.8	77.8	78.1	78.1
Lactobacillus_vaccinostercus	74.5	75	75.2	78.6	77	78.6	78.6	78.6	78.4	78.4	78.4	78.4	78.3	77	75.5	78.3	78.1	73.4	77	77	77.2	77.2	77.2	80.1	79.2	80.8	74.6	78.1	78.8	73.9	73.9	74	81.7	81.7	80.8	81.7	81.5	80.3	81.7	81.7	81.5	82.8	81.5	79.3	81.9	81.5	81.5	80.6	80.6
Lactobacillus_vaginalis	75	73.2	73.4	75.9	77	75.9	75.9	75.9	75.9	75.9	75.5	75.5	78.3	74.6	73.7	76.4	76.6	73.6	74.1	77	76.8	77	77	76.3	83.9	79.2	74.1	75.9	76.6	73	71.9	74.6	82.2	82.2	81.3	82.2	81	81.5	82.2	82.2	82.1	79	82.1	79.3	82.1	77.4	77.4	80.6	80.6
Lactobacillus_vaginalis	75	73.2	73.4	75.9	77	75.9	75.9	75.9	75.9	75.9	75.5	75.5	78.3	74.6	73.7	76.4	76.6	73.6	74.1	77	76.8	77	77	76.3	83.9	79.2	74.1	75.9	76.6	73	71.9	74.4	82.2	82.2	81.3	82.2	81	81.5	82.2	82.2	82.1	79	82.1	79.3	82.1	77.4	77.4	80.6	80.6
Lactobacillus_vaginalis	74.8	73.4	73.6	75.7	76.8	75.7	75.7	75.7	75.7	75.7	75.4	75.4	78.1	74.8	73.6	76.3	76.4	73.4	73.9	76.8	76.6	76.8	76.8	76.4	83.7	79	73.9	75.7	76.4	73.2	72.1	74.1	82.4	82.4	81.5	82.4	81.2	81.7	82.4	82.4	82.2	78.8	82.2	79.5	82.2	77.5	77.5	80.8	80.8
Lactobacillus_versmoldensis	80.4	80.4	80.6	81.3	80.8	81.3	81.3	81.3	81.3	81.3	81	81	79.7	78.1	86.6	80.8	80.6	80.4	83.3	80.8	80.6	80.8	80.8	80.6	75.5	76.6	79.5	79.5	80.8	80.8	81.3	76.6	77	77	77.5	77.2	76.8	76.4	77.2	77.2	76.8	78.6	76.8	73.4	77	77	77	77.4	77.4
Lactobacillus_vini	74.3	77.2	77.4	76.8	76.3	76.8	76.8	76.8	76.8	76.8	76.4	76.4	79.7	80.8	76.3	78.1	78.3	73.7	75.8	76.3	76.4	76.3	76.3	81.9	72.6	77.2	75.5	79.7	81.2	76.4	75.9	76.4	77	77	77	77	76.4	76.1	77	77	76.8	75	77	74.5	76.8	77	77	79	79
Lactobacillus_yonginensis	74.6	76.3	76.4	77.6	76.1	77.6	77.6	77.6	77.7	77.7	77.4	77.4	78.4	76.3	75.9	77	77.2	71.6	73.7	76.1	76.3	76.3	76.3	75.5	78.8	78.4	74.6	76.4	77.5	75.7	71.7	74.4	85.1	85.1	84.6	85.1	83.9	83.7	85.1	85.1	85	85	85.3	82.8	85	78.6	78.6	81.9	81.9
Lactobacillus_zeae	76.6	73.6	73.7	79	77.5	79	79	79	79	79	78.6	78.6	75.7	74.1	79.3	77.2	77.2	76.8	78.1	77.5	77.7	77.5	77.5	74.3	71	71.7	77.5	74.3	74.6	78.1	77.5	75.9	73.7	73.7	73.7	73.7	72.5	72.5	73.7	73.7	73.9	73.4	73.6	73	73.6	73.2	73.2	73	73
Lactobacillus_zeae	76.8	73	72.8	77.5	77	77.5	77.5	77.5	77.5	77.5	77.2	77.2	74.6	71.7	77.2	77.5	77.7	75.9	76.8	77	76.8	77	77	73.4	71.4	70.5	76.1	74.1	74.3	77.5	77.9	73.7	73.1	73.1	73.6	73.2	72.5	71.7	73.2	73.2	73.4	73.7	73.4	71.6	73	73.6	73.6	73.6	73.6
Lactobacillus_zeae	76.1	73.6	73.4	77.4	77.5	77.4	77.4	77.4	77.4	77.4	77	77	74.1	71.7	76.4	77.4	77.5	75.5	77.2	77.5	77.4	77.5	77.5	73.4	70.8	70.1	74.8	73.9	74.1	77	76.3	73.4	72.3	72.3	72.7	72.3	71.7	71	72.5	72.5	72.6	72.8	72.6	71	72.3	72.8	72.8	73	73
[truncated: 483 more columns]
